# Supplementary material for: Deep Prior Framework: integrating functional specificity with general plausibility for targeted protein evolution
Source: Brief Bioinform. 2026 Jun 11;27(3):bbag279. doi: 10.1093/bib/bbag279 (PMC13256232; doi:10.1093/bib/bbag279)
Supplement: 1_full_9_class_prot_info_bbag279 [file 1_full_9_class_prot_info_bbag279.xlsx]

## Sheet: full_9_class_prot_info
1. single strand DNA binding	pos	neg
	single strand DNA binding	DCMP
		oxidoreductase
		secreted
		transferases
		transmembrane
2. double strand DNA binding	pos	neg
	double strand DNA binding	secreted
3. catalytic activity	pos	neg
	Enzymes	Non Catalytic Regulatory Prot
	Multifunctional Enzymes	Storage Proteins
4. folding stability	pos	neg
	Chaperones	Amyloid Proteins
	Immunoglobulins	Dystrophin
		Factor VIII
		Huntingtin
		Insulin
		Intrinsically Disordered Prot
		Prion Proteins
		SOD1
5. Immunogenicity	pos	neg
	Foreign Proteins	Human Immunoglobulin G
	Modified Proteins	Human Serum Albumin
		Keratin
		Low Immunogenicity Proteins
		Recombinant Human Proteins
		Self Proteins
6. Photoactivity	pos	neg
	Photoreceptive	Cytosolic Proteins
	Phycoerythrin	Enzymes
	Rhodopsin
7. pH stability	pos	neg
	Acidophilic Proteins	Cytoplasmic Proteins
	Acid Phosphatase	Serum Proteins
	Acid Proteases
	Acid Tolerant Proteins
	Alkaline Phosphatase
	Alkaline Phosphodiesterase
	Alkaline Proteases
	Alkaliphilic Proteins
	Chloroplast ATP Synthase
	Digestive Enzymes
	Gastric Lipase
	Hemoglobin
	Intestinal Lipase
	Lysozyme
	Pepsin
	Proteinase K
	Superoxide Dismutase
8. redox activity	pos	neg
	Metal Binding Proteins	Actin
	Oxidoreductases	Collagen
		Elastin
		Fibrillin
		Fibrinogen
		Fibronectin
		Integrin
		Keratin
		Laminin
		Storage Proteins
		Tubulin
		Vimentin
9. thermal stability	pos	neg
	Heat Shock Proteins	Mammalian Proteins
	Hyperthermophilic Proteins	Rubisco

## Sheet: raw_reads
	pos files	pos reads	pos unique reads	pos remained reads	pos train reads	neg files	neg reads	neg unique reads	neg remained reads	neg train reads
catalytic activity	2	23218	19207	13713	1585	2	2223	2136	1585	1585
DSD binding	1	8898	7971	5814	5814	5	37227	34786	23517	5814
folding stability	2	6501	6190	4274	4274	8	9048	8478	5131	4274
Immunogenicity	2	2780	2674	1764	1764	6	6330	5893	4059	1764
Photoactivity	3	3474	3385	2171	2171	2	41347	33872	22894	2171
pH stability	17	12983	10852	7317	7317	2	28361	26077	17604	7317
redox activity	2	30106	26990	17530	15480	12	31341	25157	15480	15480
SSD binding	1	9344	8106	5757	5757	5	188568	150202	102948	5757
thermal stability	2	6162	5213	3405	3405	2	30467	29645	16781	3405
pos/neg remained reads: pos/neg unique reads after CD-hit 0.9 threshold
