# Supplementary material for: Deep Prior Framework: integrating functional specificity with general plausibility for targeted protein evolution
Source: Brief Bioinform. 2026 Jun 11;27(3):bbag279. doi: 10.1093/bib/bbag279 (PMC13256232; doi:10.1093/bib/bbag279)
Supplement: 2_round_summary_bbag279 [file 2_round_summary_bbag279.xlsx]

## Sheet: Sheet1
round	thres	thres artificial	num1	non C note	num2	num mut	generate candidates1	diffusion	generate candidates2	generate candidates unique	note
1	5.36285e-16		162	\	0	162	13041	\	0	13041
2	1.17715e-14		151	\	0	151	9860	\	0	9860
3	1.05243e-12		100	>=thres/2 & nonC_num>= 2	265	365	40051	\	0	40051
4	2.13692e-10		319	>=thres/2 & nonC_num>= 4	76	395	31055	\	0	31055
5	1.14296e-07		215	>=thres/2 & nonC_num>= 5	220	435	18622	\	0	18622
6	9.01117e-06		323	>=thres/2 & nonC_num>= 6	716	1039	32758	\	0	32758
7	0.000398576		41	>=thres/2 & nonC_num>= 6	351	392	5856	4	40120	45938	so much overlap for cross mutation, so add diffusion
8	0.00194974		162	\	0	162	7538	4	40118	47490
9	0.0263214		46	\	0	46	204	2	20057	20250
10	0.1415		162	\	0	162	2192	2	20053	22204
11		0.95	90	\	0	90	1060	2	20049	21088
12	\	\	\	\	\	\	\	\	\	5
