# Supplementary material for: Deep Prior Framework: integrating functional specificity with general plausibility for targeted protein evolution
Source: Brief Bioinform. 2026 Jun 11;27(3):bbag279. doi: 10.1093/bib/bbag279 (PMC13256232; doi:10.1093/bib/bbag279)
Supplement: 3_precision_recall_accuracy-test_bbag279 [file 3_precision_recall_accuracy-test_bbag279.xlsx]

## Sheet: precision
	catalytic_activity	DSD_binding	folding_stability	Immunogenicity	Photoactivity	pH_stability	redox_activity	SSD_binding	thermal_stability
0.001	0.909953	0.973881	0.866966	0.788274	0.956395	0.873418	0.838584	0.915995	0.875458
0.002	0.921951	0.973783	0.883077	0.797342	0.959184	0.879562	0.850504	0.930913	0.892857
0.003	0.926471	0.975	0.888372	0.79661	0.959184	0.885005	0.858708	0.934195	0.895833
0.004	0.926108	0.97622	0.891135	0.80137	0.959184	0.887246	0.863019	0.935294	0.900952
0.005	0.926108	0.97622	0.893916	0.80137	0.959184	0.888889	0.8662	0.935294	0.909441
0.006	0.930693	0.977444	0.896714	0.80137	0.959184	0.891264	0.868713	0.936321	0.912959
0.007	0.930693	0.977444	0.897959	0.804124	0.959184	0.892924	0.870322	0.938462	0.916505
0.008	0.930693	0.977415	0.897959	0.806897	0.959184	0.893657	0.871291	0.938462	0.916505
0.009	0.930693	0.977415	0.899213	0.806228	0.959184	0.895327	0.873187	0.939573	0.918288
0.01	0.930693	0.977415	0.900631	0.809028	0.959184	0.897004	0.873837	0.940688	0.921875
0.011	0.930693	0.977387	0.900316	0.809028	0.959184	0.897844	0.874488	0.941805	0.925344
0.012	0.930348	0.977387	0.900316	0.809028	0.959184	0.898687	0.875373	0.942925	0.927165
0.013	0.935	0.977387	0.900316	0.808362	0.959184	0.898687	0.876308	0.944048	0.927165
0.014	0.935	0.977387	0.900316	0.808362	0.959184	0.898687	0.876963	0.944048	0.927165
0.015	0.935	0.977358	0.900316	0.808362	0.959184	0.898687	0.877246	0.944048	0.927165
0.016	0.935	0.977358	0.903175	0.808362	0.959184	0.898592	0.877857	0.945173	0.928994
0.017	0.935	0.977358	0.906051	0.808362	0.961988	0.898496	0.879459	0.946301	0.928994
0.018	0.934673	0.977358	0.908946	0.808362	0.961988	0.901037	0.879744	0.946301	0.928994
0.019	0.939394	0.977358	0.908946	0.808362	0.961988	0.900943	0.881733	0.946301	0.930556
0.02	0.939394	0.977358	0.9104	0.811189	0.961988	0.900943	0.881688	0.946301	0.932406
0.021	0.939394	0.977358	0.911859	0.810526	0.961988	0.90085	0.882686	0.946301	0.932406
0.022	0.939394	0.977358	0.911859	0.810526	0.961988	0.90085	0.883976	0.946301	0.932406
0.023	0.939394	0.977358	0.913323	0.810526	0.961988	0.90085	0.884979	0.946237	0.932406
0.024	0.939394	0.977358	0.913323	0.810526	0.961988	0.90085	0.884979	0.946237	0.932406
0.025	0.939394	0.977358	0.914654	0.810526	0.961988	0.900756	0.884979	0.946237	0.932406
0.026	0.939394	0.977358	0.916129	0.810526	0.961988	0.900756	0.885606	0.946237	0.932406
0.027	0.939394	0.977358	0.916129	0.810526	0.961988	0.901608	0.885942	0.946237	0.932406
0.028	0.939394	0.977358	0.916129	0.810526	0.961988	0.902462	0.886907	0.946237	0.932406
0.029	0.944162	0.977358	0.916129	0.810526	0.961988	0.902462	0.887244	0.947368	0.932406
0.03	0.944162	0.977358	0.916129	0.810526	0.961988	0.90237	0.887581	0.947368	0.934263
0.031	0.944162	0.977358	0.917609	0.810526	0.961877	0.90237	0.887918	0.947368	0.934263
0.032	0.944162	0.977358	0.917609	0.810526	0.961877	0.902277	0.888255	0.947368	0.934263
0.033	0.944162	0.97733	0.917609	0.809859	0.961877	0.902184	0.888593	0.948503	0.934263
0.034	0.943878	0.97733	0.917609	0.809859	0.961877	0.902184	0.889227	0.948503	0.934263
0.035	0.943878	0.97733	0.917609	0.809859	0.961877	0.902091	0.889227	0.948503	0.934263
0.036	0.943878	0.97733	0.917609	0.809859	0.961877	0.902091	0.889227	0.948503	0.934263
0.037	0.943878	0.97733	0.917609	0.809859	0.961877	0.902091	0.889566	0.948503	0.934263
0.038	0.94359	0.97733	0.917609	0.809859	0.961877	0.902091	0.890244	0.948503	0.934263
0.039	0.943299	0.97733	0.919094	0.809859	0.961877	0.902091	0.890244	0.948503	0.934263
0.04	0.943299	0.97733	0.919094	0.809859	0.961877	0.901998	0.890583	0.948503	0.934263
0.041	0.943299	0.97733	0.919094	0.809859	0.961877	0.902765	0.890583	0.948503	0.934263
0.042	0.943299	0.97733	0.919094	0.809859	0.961877	0.902765	0.890583	0.948503	0.934263
0.043	0.943299	0.97733	0.919094	0.809859	0.961877	0.902765	0.890923	0.948503	0.936128
0.044	0.943299	0.97733	0.919094	0.809187	0.961877	0.902765	0.890923	0.948503	0.936128
0.045	0.943299	0.97733	0.919094	0.809187	0.961877	0.902765	0.890923	0.948503	0.936128
0.046	0.943299	0.97733	0.919094	0.809187	0.961877	0.902672	0.890923	0.94964	0.936
0.047	0.943299	0.97733	0.919094	0.809187	0.961877	0.902672	0.890881	0.94964	0.937876
0.048	0.943299	0.97733	0.920583	0.809187	0.961877	0.902672	0.890881	0.95078	0.937876
0.049	0.943299	0.97733	0.920583	0.809187	0.961877	0.902672	0.891902	0.95078	0.937876
0.05	0.943299	0.977301	0.922078	0.809187	0.961877	0.902672	0.892584	0.95078	0.937876
0.051	0.943299	0.977301	0.922078	0.809187	0.961877	0.903534	0.892925	0.95078	0.937876
0.052	0.943299	0.977301	0.922078	0.809187	0.961877	0.903534	0.892925	0.95078	0.937876
0.053	0.943299	0.977301	0.922078	0.809187	0.961877	0.903534	0.892925	0.95078	0.937876
0.054	0.943299	0.977301	0.922078	0.809187	0.961877	0.903534	0.892925	0.95078	0.937876
0.055	0.943299	0.977301	0.923577	0.809187	0.961877	0.903534	0.893267	0.95078	0.937876
0.056	0.943299	0.977301	0.923577	0.809187	0.961877	0.903534	0.893267	0.95078	0.937876
0.057	0.943299	0.977301	0.923577	0.809187	0.961877	0.903534	0.893951	0.95078	0.939759
0.058	0.943299	0.977301	0.923577	0.809187	0.961877	0.903534	0.894293	0.95078	0.939759
0.059	0.943299	0.977301	0.923577	0.809187	0.961877	0.903442	0.894939	0.95078	0.939759
0.06	0.943299	0.977301	0.923577	0.809187	0.961877	0.903442	0.895282	0.95078	0.939759
0.061	0.943299	0.977301	0.923577	0.809187	0.961877	0.904306	0.895282	0.95078	0.939759
0.062	0.943299	0.977301	0.923577	0.809187	0.961877	0.904306	0.895282	0.95078	0.939638
0.063	0.943299	0.977301	0.923577	0.809187	0.961877	0.904306	0.896313	0.95078	0.939638
0.064	0.943299	0.977301	0.923453	0.809187	0.961877	0.904306	0.896313	0.95078	0.939638
0.065	0.943299	0.977301	0.923453	0.808511	0.961877	0.904306	0.896658	0.95078	0.939638
0.066	0.943299	0.977301	0.923453	0.808511	0.961877	0.904306	0.896578	0.95078	0.939638
0.067	0.943299	0.977301	0.923453	0.808511	0.961877	0.904306	0.896923	0.95078	0.939638
0.068	0.943299	0.977301	0.923453	0.811388	0.961877	0.904306	0.897268	0.951923	0.939638
0.069	0.943299	0.977301	0.923453	0.811388	0.961877	0.904215	0.897268	0.951923	0.939638
0.07	0.943299	0.977301	0.923453	0.811388	0.961877	0.904215	0.897614	0.951923	0.939638
0.071	0.943299	0.977301	0.923453	0.810714	0.961877	0.904215	0.897574	0.951923	0.939638
0.072	0.943299	0.977301	0.923453	0.810714	0.961877	0.904123	0.89792	0.951923	0.941532
0.073	0.943299	0.977301	0.923453	0.810714	0.961877	0.904123	0.898266	0.951923	0.941532
0.074	0.943299	0.977301	0.923453	0.810714	0.961877	0.904123	0.898573	0.951923	0.941532
0.075	0.943299	0.977301	0.923453	0.810714	0.961877	0.904123	0.898573	0.953069	0.941532
0.076	0.943299	0.977301	0.923453	0.81362	0.961877	0.904031	0.898573	0.953069	0.941532
0.077	0.943299	0.977301	0.923453	0.81362	0.961877	0.904031	0.89892	0.953069	0.941532
0.078	0.943299	0.977301	0.923453	0.81362	0.961877	0.903939	0.899267	0.953069	0.941532
0.079	0.943299	0.977301	0.923453	0.81362	0.961877	0.903939	0.899228	0.953069	0.941532
0.08	0.943299	0.977301	0.923453	0.81362	0.961877	0.903939	0.899536	0.953069	0.941532
0.081	0.943299	0.977301	0.923453	0.81362	0.961877	0.903939	0.899536	0.953069	0.941532
0.082	0.943299	0.977301	0.923453	0.81362	0.961877	0.903939	0.899884	0.953069	0.941414
0.083	0.943299	0.977301	0.923453	0.81362	0.961877	0.903939	0.900232	0.953069	0.941414
0.084	0.943299	0.977301	0.923453	0.81362	0.961877	0.903939	0.90058	0.953069	0.941414
0.085	0.943299	0.977301	0.923453	0.81362	0.961877	0.903939	0.90058	0.953069	0.941414
0.086	0.943299	0.977301	0.923453	0.81362	0.961877	0.904808	0.90058	0.953069	0.941414
0.087	0.943299	0.977301	0.923453	0.81362	0.961877	0.904808	0.900929	0.953069	0.941414
0.088	0.943299	0.977301	0.923453	0.81362	0.961877	0.904808	0.900929	0.953069	0.941414
0.089	0.943299	0.977301	0.923453	0.81362	0.961877	0.904808	0.900929	0.953069	0.941414
0.09	0.943299	0.977301	0.923453	0.81362	0.961877	0.905679	0.900929	0.953069	0.941414
0.091	0.943299	0.977301	0.923453	0.81362	0.961877	0.905679	0.901278	0.953069	0.941414
0.092	0.943299	0.977301	0.923453	0.81362	0.961877	0.905679	0.901278	0.953069	0.941414
0.093	0.943299	0.977301	0.923453	0.81362	0.961877	0.905679	0.901278	0.953069	0.941296
0.094	0.943299	0.977301	0.923453	0.81362	0.961877	0.905679	0.901239	0.953069	0.941296
0.095	0.943299	0.977301	0.923453	0.81362	0.961877	0.905679	0.901938	0.953069	0.941296
0.096	0.943299	0.977301	0.923453	0.81362	0.961877	0.905679	0.902288	0.953069	0.941296
0.097	0.943299	0.977301	0.923453	0.81362	0.961877	0.905679	0.902288	0.953069	0.941296
0.098	0.943299	0.977301	0.923453	0.816547	0.961877	0.905679	0.903339	0.953069	0.941296
0.099	0.943299	0.977301	0.923453	0.816547	0.961877	0.905679	0.903339	0.953069	0.941296
0.1	0.943299	0.977301	0.923453	0.816547	0.961877	0.905679	0.903339	0.953069	0.941296
0.101	0.943299	0.977301	0.923453	0.816547	0.961877	0.905679	0.903339	0.953069	0.941296
0.102	0.943005	0.977301	0.923453	0.816547	0.961877	0.905679	0.903339	0.953069	0.941296
0.103	0.943005	0.977301	0.923453	0.815884	0.961877	0.905679	0.903689	0.953069	0.941296
0.104	0.943005	0.977301	0.923453	0.815884	0.961877	0.905679	0.90404	0.953069	0.941296
0.105	0.943005	0.977301	0.923453	0.815884	0.961877	0.905679	0.90404	0.953069	0.941296
0.106	0.943005	0.977301	0.923453	0.815884	0.961877	0.905679	0.904392	0.953012	0.941296
0.107	0.943005	0.977301	0.923453	0.815217	0.961877	0.905679	0.904392	0.953012	0.941296
0.108	0.943005	0.977301	0.923453	0.818182	0.961877	0.905679	0.904392	0.953012	0.941296
0.109	0.943005	0.977301	0.923453	0.817518	0.961877	0.905679	0.904392	0.953012	0.941296
0.11	0.943005	0.977301	0.923453	0.817518	0.961877	0.905588	0.904392	0.953012	0.941296
0.111	0.943005	0.977301	0.923453	0.817518	0.961877	0.905588	0.904743	0.953012	0.941296
0.112	0.943005	0.977301	0.923453	0.817518	0.961877	0.905588	0.904743	0.953012	0.941296
0.113	0.943005	0.977301	0.923453	0.817518	0.961877	0.905588	0.905095	0.953012	0.941296
0.114	0.943005	0.977301	0.924959	0.817518	0.961877	0.906371	0.905095	0.953012	0.941296
0.115	0.943005	0.977301	0.924959	0.817518	0.961877	0.90628	0.905095	0.953012	0.941296
0.116	0.943005	0.977301	0.924959	0.817518	0.961877	0.90628	0.905095	0.953012	0.941296
0.117	0.943005	0.977301	0.924959	0.817518	0.961877	0.90628	0.905095	0.953012	0.941296
0.118	0.943005	0.977301	0.924959	0.817518	0.961877	0.90628	0.905095	0.953012	0.941296
0.119	0.943005	0.977301	0.924959	0.817518	0.961877	0.90628	0.905095	0.953012	0.941296
0.12	0.943005	0.977301	0.924959	0.817518	0.961877	0.90628	0.905095	0.953012	0.941296
0.121	0.943005	0.977301	0.924959	0.817518	0.961877	0.90628	0.905095	0.953012	0.941296
0.122	0.943005	0.977301	0.924959	0.817518	0.961877	0.90628	0.905095	0.953012	0.941296
0.123	0.943005	0.977301	0.924959	0.817518	0.961877	0.90628	0.905095	0.953012	0.941296
0.124	0.943005	0.977301	0.924959	0.817518	0.961877	0.90628	0.905095	0.953012	0.941296
0.125	0.943005	0.977301	0.924959	0.817518	0.961877	0.90628	0.905447	0.953012	0.941296
0.126	0.943005	0.977301	0.924959	0.817518	0.961877	0.907157	0.905447	0.953012	0.941296
0.127	0.943005	0.977301	0.924959	0.817518	0.961877	0.907157	0.905447	0.953012	0.941296
0.128	0.943005	0.977301	0.924959	0.817518	0.961877	0.907157	0.905447	0.953012	0.941296
0.129	0.943005	0.977301	0.924959	0.817518	0.961877	0.907157	0.905447	0.953012	0.941296
0.13	0.943005	0.977301	0.924959	0.817518	0.961877	0.907157	0.905447	0.953012	0.941296
0.131	0.943005	0.977301	0.924959	0.817518	0.961877	0.907157	0.9058	0.953012	0.941296
0.132	0.943005	0.977301	0.924959	0.817518	0.961877	0.907157	0.906153	0.953012	0.941296
0.133	0.943005	0.977301	0.924959	0.817518	0.961877	0.907157	0.906859	0.953012	0.941296
0.134	0.943005	0.977301	0.924959	0.817518	0.961877	0.907157	0.907212	0.953012	0.941296
0.135	0.943005	0.977301	0.924959	0.817518	0.961877	0.907157	0.907566	0.953012	0.941296
0.136	0.943005	0.977301	0.924959	0.817518	0.961877	0.907157	0.907566	0.953012	0.941296
0.137	0.943005	0.977301	0.924959	0.817518	0.961877	0.907157	0.907566	0.953012	0.941296
0.138	0.943005	0.977273	0.924959	0.817518	0.961877	0.907157	0.90792	0.953012	0.941296
0.139	0.943005	0.977273	0.924959	0.817518	0.961877	0.907157	0.90792	0.953012	0.941296
0.14	0.943005	0.977273	0.924959	0.817518	0.961877	0.907157	0.90792	0.954162	0.941296
0.141	0.943005	0.977273	0.924959	0.817518	0.961877	0.907157	0.908275	0.954162	0.941296
0.142	0.943005	0.977273	0.924959	0.817518	0.961877	0.907157	0.908275	0.954162	0.941296
0.143	0.943005	0.977273	0.924959	0.817518	0.961877	0.907157	0.908275	0.954162	0.941296
0.144	0.943005	0.977273	0.924959	0.817518	0.961877	0.907157	0.908275	0.954162	0.941296
0.145	0.943005	0.977273	0.924959	0.817518	0.961877	0.907067	0.908275	0.954162	0.941296
0.146	0.943005	0.977244	0.924959	0.817518	0.961877	0.906977	0.908275	0.954162	0.941296
0.147	0.943005	0.977244	0.924959	0.817518	0.961877	0.906977	0.908275	0.954162	0.941296
0.148	0.943005	0.977244	0.924959	0.817518	0.961877	0.906977	0.908239	0.954162	0.941296
0.149	0.943005	0.977244	0.924959	0.817518	0.961877	0.906977	0.908239	0.954162	0.941296
0.15	0.943005	0.977244	0.924959	0.817518	0.961877	0.906977	0.908594	0.954162	0.941296
0.151	0.943005	0.977244	0.924959	0.817518	0.961877	0.906977	0.908594	0.954162	0.941296
0.152	0.943005	0.977244	0.924959	0.817518	0.961877	0.906977	0.908594	0.954162	0.941296
0.153	0.943005	0.977244	0.924959	0.817518	0.961877	0.906977	0.908594	0.954162	0.941296
0.154	0.943005	0.977244	0.924959	0.817518	0.961877	0.906977	0.908594	0.954162	0.941296
0.155	0.943005	0.977244	0.924959	0.817518	0.961877	0.906977	0.908594	0.954162	0.941296
0.156	0.943005	0.977244	0.924959	0.817518	0.961877	0.906977	0.908594	0.954162	0.941296
0.157	0.943005	0.977244	0.924959	0.817518	0.961877	0.906977	0.908594	0.954162	0.941296
0.158	0.943005	0.977244	0.924959	0.817518	0.961877	0.906977	0.908594	0.954162	0.941296
0.159	0.943005	0.977244	0.924959	0.817518	0.961877	0.906977	0.908594	0.954162	0.941296
0.16	0.943005	0.977244	0.924959	0.817518	0.961877	0.906977	0.908594	0.954162	0.941296
0.161	0.943005	0.977244	0.924959	0.817518	0.961877	0.906977	0.908949	0.954162	0.941296
0.162	0.943005	0.977244	0.924959	0.817518	0.961877	0.906977	0.908949	0.954162	0.941296
0.163	0.943005	0.977244	0.924959	0.817518	0.961877	0.906977	0.908949	0.954162	0.941296
0.164	0.943005	0.977244	0.924959	0.817518	0.961877	0.906977	0.909269	0.954162	0.941296
0.165	0.943005	0.977244	0.924959	0.817518	0.961877	0.906977	0.909269	0.954162	0.941296
0.166	0.943005	0.977244	0.924959	0.817518	0.961877	0.906977	0.909269	0.954162	0.941296
0.167	0.943005	0.977244	0.924959	0.817518	0.961877	0.906977	0.909269	0.954162	0.941296
0.168	0.943005	0.977244	0.924959	0.817518	0.961877	0.906977	0.909233	0.954162	0.941176
0.169	0.943005	0.977244	0.924959	0.817518	0.961877	0.906977	0.909233	0.954162	0.941176
0.17	0.943005	0.977244	0.924959	0.817518	0.961877	0.906977	0.909233	0.954162	0.941176
0.171	0.943005	0.977244	0.924959	0.817518	0.961877	0.906977	0.909233	0.954162	0.941176
0.172	0.943005	0.977244	0.924959	0.817518	0.961877	0.906977	0.909233	0.954162	0.941176
0.173	0.943005	0.977244	0.924959	0.817518	0.961877	0.906977	0.909233	0.954162	0.941176
0.174	0.943005	0.977244	0.924959	0.817518	0.961877	0.906977	0.909233	0.954162	0.941176
0.175	0.943005	0.977244	0.924959	0.817518	0.961877	0.906977	0.909233	0.954162	0.941176
0.176	0.943005	0.977244	0.924959	0.817518	0.961877	0.906977	0.909198	0.954162	0.941176
0.177	0.943005	0.977244	0.924959	0.817518	0.961877	0.906977	0.909198	0.954162	0.941176
0.178	0.943005	0.977244	0.924959	0.817518	0.961877	0.906887	0.909198	0.954162	0.941176
0.179	0.943005	0.977244	0.924959	0.817518	0.961877	0.906887	0.909554	0.954162	0.941176
0.18	0.943005	0.977244	0.924959	0.817518	0.961877	0.906796	0.909554	0.954162	0.941176
0.181	0.943005	0.977244	0.924959	0.817518	0.961877	0.906796	0.909554	0.954162	0.941176
0.182	0.943005	0.977244	0.924959	0.817518	0.961877	0.906796	0.909554	0.954162	0.941176
0.183	0.943005	0.977244	0.924959	0.817518	0.961877	0.906796	0.90991	0.954162	0.941176
0.184	0.943005	0.978481	0.924959	0.817518	0.961877	0.906796	0.90991	0.954162	0.941176
0.185	0.943005	0.978481	0.924959	0.817518	0.961877	0.906796	0.90991	0.954162	0.941176
0.186	0.943005	0.978481	0.924959	0.817518	0.961877	0.906796	0.910266	0.954162	0.941176
0.187	0.943005	0.978481	0.924959	0.817518	0.961877	0.906796	0.910266	0.954162	0.941176
0.188	0.943005	0.978481	0.924959	0.817518	0.961877	0.906796	0.910266	0.954162	0.941176
0.189	0.943005	0.978481	0.924959	0.817518	0.961877	0.906796	0.910266	0.954162	0.941176
0.19	0.942708	0.978481	0.924959	0.817518	0.961877	0.906706	0.910266	0.954162	0.941176
0.191	0.942708	0.978481	0.924959	0.817518	0.961877	0.906706	0.910266	0.954162	0.941176
0.192	0.942708	0.978481	0.924959	0.817518	0.961877	0.906706	0.910266	0.954162	0.941176
0.193	0.942708	0.978481	0.924959	0.817518	0.961877	0.906706	0.910623	0.954162	0.941176
0.194	0.942708	0.978481	0.924959	0.817518	0.961877	0.906706	0.910623	0.954162	0.941176
0.195	0.942708	0.978481	0.924959	0.817518	0.961877	0.906706	0.910623	0.954162	0.941057
0.196	0.942708	0.978481	0.926471	0.817518	0.961877	0.907588	0.910945	0.954162	0.941057
0.197	0.942708	0.978481	0.926471	0.817518	0.961877	0.907588	0.910945	0.954162	0.941057
0.198	0.942708	0.978481	0.926471	0.817518	0.961877	0.907588	0.910945	0.954162	0.941057
0.199	0.942708	0.978481	0.926471	0.817518	0.961877	0.907588	0.910945	0.954162	0.941057
0.2	0.942708	0.978481	0.926471	0.817518	0.961877	0.907588	0.910945	0.954162	0.941057
0.201	0.942708	0.978481	0.926471	0.817518	0.961877	0.907588	0.910945	0.954162	0.941057
0.202	0.942708	0.978481	0.926471	0.817518	0.961877	0.907588	0.911303	0.954162	0.941057
0.203	0.942708	0.978481	0.926471	0.817518	0.961877	0.907588	0.911303	0.954162	0.941057
0.204	0.942708	0.978481	0.926471	0.817518	0.961877	0.907588	0.911661	0.954162	0.940937
0.205	0.942708	0.978481	0.926471	0.817518	0.961877	0.907588	0.911626	0.954162	0.940937
0.206	0.942708	0.978481	0.927987	0.817518	0.961877	0.907588	0.911626	0.954162	0.940937
0.207	0.942708	0.978481	0.927987	0.817518	0.961877	0.907588	0.911626	0.954162	0.940816
0.208	0.942708	0.978481	0.927987	0.817518	0.961877	0.907588	0.911626	0.954162	0.940816
0.209	0.942708	0.978481	0.927987	0.817518	0.961877	0.907588	0.911626	0.954162	0.940816
0.21	0.942708	0.978481	0.927987	0.817518	0.961877	0.907588	0.911984	0.954162	0.940816
0.211	0.947644	0.978481	0.927987	0.817518	0.961877	0.907588	0.911984	0.954162	0.940816
0.212	0.947644	0.978481	0.927987	0.817518	0.961877	0.907588	0.912308	0.954162	0.940816
0.213	0.947644	0.978481	0.927987	0.817518	0.961877	0.907588	0.912308	0.954162	0.940816
0.214	0.947644	0.978481	0.927987	0.817518	0.961877	0.907588	0.912308	0.954162	0.940816
0.215	0.947644	0.978481	0.927987	0.817518	0.961877	0.907588	0.912308	0.954162	0.940816
0.216	0.947644	0.978481	0.927987	0.817518	0.961877	0.907588	0.912633	0.955314	0.940816
0.217	0.947644	0.978481	0.927987	0.817518	0.961877	0.907588	0.912633	0.955314	0.940816
0.218	0.947644	0.978481	0.927987	0.817518	0.961877	0.907588	0.912633	0.955314	0.940816
0.219	0.947644	0.978481	0.927987	0.817518	0.961877	0.907588	0.912992	0.955314	0.940816
0.22	0.947644	0.978481	0.927987	0.817518	0.961877	0.907588	0.912992	0.955314	0.940816
0.221	0.947644	0.978481	0.927987	0.817518	0.961877	0.907588	0.913352	0.955314	0.940816
0.222	0.947644	0.978481	0.927987	0.817518	0.961877	0.907588	0.913352	0.955314	0.940816
0.223	0.947644	0.978481	0.927987	0.817518	0.961877	0.907588	0.913352	0.955314	0.940816
0.224	0.947644	0.978481	0.927987	0.817518	0.961877	0.907588	0.913712	0.955314	0.940816
0.225	0.947644	0.978481	0.927987	0.817518	0.961877	0.907588	0.913712	0.955314	0.940816
0.226	0.947644	0.978481	0.927987	0.817518	0.961877	0.907588	0.913712	0.955314	0.942623
0.227	0.947644	0.978481	0.927987	0.817518	0.961877	0.907588	0.913712	0.955314	0.942623
0.228	0.947644	0.978481	0.927869	0.817518	0.961877	0.907588	0.913712	0.955314	0.942623
0.229	0.947644	0.978481	0.927869	0.817518	0.961877	0.907588	0.914072	0.955314	0.942623
0.23	0.947644	0.978481	0.927869	0.817518	0.961877	0.907498	0.914072	0.955314	0.942623
0.231	0.947644	0.978481	0.927869	0.817518	0.961877	0.907498	0.914072	0.955314	0.942623
0.232	0.947644	0.978481	0.927869	0.817518	0.961877	0.907498	0.914072	0.955314	0.942623
0.233	0.947644	0.978481	0.927869	0.817518	0.961877	0.907498	0.914072	0.955314	0.942623
0.234	0.947644	0.978481	0.927869	0.817518	0.961877	0.907498	0.914072	0.955314	0.942623
0.235	0.947644	0.978481	0.927869	0.817518	0.961877	0.907498	0.914072	0.955314	0.942623
0.236	0.947644	0.978481	0.929392	0.817518	0.961877	0.907498	0.914072	0.955314	0.942623
0.237	0.947644	0.978481	0.929392	0.817518	0.961877	0.907498	0.914072	0.955314	0.942623
0.238	0.947644	0.978481	0.929392	0.817518	0.961877	0.907498	0.914072	0.955314	0.942623
0.239	0.947644	0.978481	0.929392	0.817518	0.961877	0.907498	0.914072	0.955314	0.942623
0.24	0.947644	0.978481	0.929392	0.817518	0.961877	0.907498	0.914072	0.955314	0.942623
0.241	0.947644	0.978481	0.929392	0.817518	0.961877	0.907498	0.914072	0.955314	0.942623
0.242	0.947644	0.978481	0.929392	0.817518	0.961877	0.907498	0.914038	0.955314	0.942623
0.243	0.947644	0.978481	0.929392	0.817518	0.961877	0.907498	0.914038	0.955314	0.942623
0.244	0.947644	0.978481	0.929392	0.817518	0.961877	0.907498	0.914004	0.955314	0.942623
0.245	0.947644	0.978481	0.929392	0.817518	0.961877	0.907498	0.914004	0.955314	0.942623
0.246	0.947644	0.978481	0.929392	0.817518	0.961877	0.907498	0.914004	0.955314	0.942623
0.247	0.947644	0.978481	0.929392	0.817518	0.961877	0.907498	0.914004	0.955314	0.942623
0.248	0.947644	0.978481	0.929392	0.817518	0.961877	0.907498	0.914004	0.955314	0.942623
0.249	0.947644	0.978481	0.930921	0.817518	0.961877	0.907498	0.914726	0.955314	0.942623
0.25	0.947644	0.978481	0.930921	0.817518	0.961877	0.907498	0.915087	0.955314	0.942623
0.251	0.947644	0.978481	0.930921	0.817518	0.961877	0.907498	0.915087	0.955314	0.942623
0.252	0.947644	0.978481	0.930921	0.817518	0.961877	0.907498	0.915087	0.955314	0.942623
0.253	0.947644	0.978481	0.930921	0.817518	0.961877	0.907498	0.915087	0.955314	0.942623
0.254	0.947644	0.978481	0.930921	0.817518	0.961877	0.907498	0.915087	0.955314	0.942623
0.255	0.947644	0.978481	0.930921	0.817518	0.961877	0.907498	0.915448	0.955314	0.942623
0.256	0.947644	0.978481	0.930921	0.817518	0.961877	0.907498	0.915448	0.955314	0.942623
0.257	0.947644	0.978481	0.930921	0.817518	0.961877	0.907498	0.915448	0.955314	0.942623
0.258	0.947368	0.978481	0.930921	0.817518	0.961877	0.907498	0.915448	0.955314	0.942623
0.259	0.947368	0.978481	0.930921	0.817518	0.961877	0.907498	0.915448	0.955314	0.942623
0.26	0.947368	0.978481	0.930921	0.817518	0.961877	0.907498	0.915448	0.955314	0.942505
0.261	0.947368	0.978481	0.930921	0.817518	0.961877	0.907498	0.915448	0.955314	0.942505
0.262	0.947368	0.978481	0.930921	0.81685	0.961877	0.907498	0.91581	0.955314	0.942505
0.263	0.947368	0.978481	0.930921	0.81685	0.961877	0.907498	0.91581	0.955314	0.942505
0.264	0.947368	0.978481	0.930921	0.81685	0.961877	0.907498	0.91581	0.956469	0.942505
0.265	0.947368	0.978481	0.930921	0.81685	0.961877	0.907498	0.916172	0.956469	0.942505
0.266	0.947368	0.978481	0.930921	0.819853	0.961877	0.907498	0.916535	0.956469	0.942505
0.267	0.947368	0.978481	0.930921	0.819853	0.961877	0.907498	0.916535	0.956469	0.942505
0.268	0.947368	0.978481	0.930921	0.819853	0.961877	0.907498	0.916898	0.956469	0.942505
0.269	0.947368	0.978481	0.930921	0.819853	0.961877	0.907498	0.916865	0.956469	0.942505
0.27	0.947368	0.978481	0.930921	0.819853	0.961877	0.907407	0.916832	0.956469	0.942505
0.271	0.947368	0.978481	0.930921	0.819853	0.961877	0.907407	0.916832	0.956469	0.942505
0.272	0.947368	0.978481	0.930921	0.819188	0.961877	0.907407	0.916832	0.956469	0.942505
0.273	0.947368	0.978481	0.930921	0.819188	0.961877	0.907317	0.916832	0.956469	0.942505
0.274	0.947368	0.978481	0.930921	0.819188	0.961877	0.907317	0.917195	0.956469	0.942505
0.275	0.947368	0.978481	0.930921	0.819188	0.961877	0.907317	0.917195	0.956469	0.942505
0.276	0.947368	0.978454	0.930921	0.819188	0.961877	0.907317	0.917558	0.956469	0.942505
0.277	0.947368	0.978454	0.930921	0.819188	0.961877	0.907317	0.917558	0.956469	0.942505
0.278	0.947368	0.978454	0.930921	0.819188	0.961877	0.907317	0.917558	0.956469	0.942505
0.279	0.947368	0.978454	0.930921	0.819188	0.961877	0.907317	0.91789	0.956469	0.942505
0.28	0.947368	0.978454	0.930921	0.819188	0.961877	0.907317	0.91789	0.956469	0.942505
0.281	0.947368	0.978454	0.930921	0.819188	0.961877	0.907317	0.91789	0.956469	0.942505
0.282	0.947368	0.978454	0.930921	0.819188	0.961877	0.907317	0.91789	0.956469	0.942505
0.283	0.947368	0.978454	0.930807	0.819188	0.961877	0.907317	0.91789	0.956469	0.942505
0.284	0.947368	0.978454	0.932343	0.819188	0.961877	0.907317	0.91789	0.956469	0.942505
0.285	0.947368	0.978454	0.932343	0.819188	0.961877	0.907317	0.91789	0.956469	0.942505
0.286	0.947368	0.978454	0.932343	0.819188	0.961877	0.907317	0.91789	0.956469	0.942505
0.287	0.947368	0.978454	0.932343	0.819188	0.961877	0.907317	0.918254	0.956469	0.942505
0.288	0.947368	0.978454	0.932343	0.819188	0.961877	0.907317	0.918618	0.956469	0.942505
0.289	0.947368	0.978454	0.932343	0.819188	0.961877	0.907317	0.918983	0.956469	0.942505
0.29	0.947368	0.978454	0.932343	0.819188	0.961877	0.907317	0.918983	0.956469	0.942505
0.291	0.947368	0.978454	0.932343	0.819188	0.961877	0.907317	0.918983	0.956469	0.942505
0.292	0.947368	0.978454	0.932343	0.819188	0.961877	0.907317	0.918983	0.956469	0.942505
0.293	0.947368	0.978454	0.932343	0.819188	0.961877	0.907317	0.918983	0.956469	0.942505
0.294	0.947368	0.978454	0.932343	0.819188	0.961877	0.907317	0.918983	0.956469	0.942505
0.295	0.947368	0.978454	0.932343	0.819188	0.961877	0.907317	0.918983	0.956469	0.942505
0.296	0.947368	0.978454	0.932343	0.819188	0.961877	0.907317	0.918983	0.956469	0.942505
0.297	0.947368	0.978454	0.932343	0.819188	0.961877	0.907317	0.918983	0.956469	0.942505
0.298	0.947368	0.978454	0.932343	0.819188	0.961877	0.907317	0.919348	0.956469	0.942505
0.299	0.947368	0.978454	0.932343	0.819188	0.961877	0.907317	0.919348	0.956469	0.942505
0.3	0.947368	0.978454	0.932343	0.819188	0.961877	0.907317	0.919316	0.956469	0.942505
0.301	0.947368	0.978454	0.932343	0.819188	0.961877	0.907317	0.919316	0.956469	0.942505
0.302	0.947368	0.978454	0.932343	0.819188	0.961877	0.907317	0.919316	0.956469	0.942505
0.303	0.947368	0.978454	0.932343	0.819188	0.961877	0.907317	0.919316	0.956469	0.942387
0.304	0.947368	0.978454	0.932343	0.819188	0.961877	0.907317	0.919316	0.956469	0.942387
0.305	0.947368	0.978454	0.932343	0.819188	0.961877	0.908203	0.919316	0.956469	0.942387
0.306	0.947368	0.978454	0.932343	0.819188	0.961877	0.908203	0.919316	0.956469	0.942387
0.307	0.947368	0.978454	0.932343	0.819188	0.961877	0.908203	0.919682	0.956469	0.942387
0.308	0.947368	0.978454	0.932343	0.819188	0.961877	0.908203	0.919682	0.956469	0.942387
0.309	0.947368	0.978454	0.932343	0.819188	0.961877	0.908203	0.919682	0.956469	0.942387
0.31	0.947368	0.978454	0.932343	0.819188	0.961877	0.908203	0.919682	0.956469	0.942387
0.311	0.947368	0.978454	0.932343	0.819188	0.961877	0.908203	0.919682	0.956469	0.942387
0.312	0.947368	0.978454	0.932343	0.819188	0.961877	0.908203	0.919682	0.956469	0.942387
0.313	0.947368	0.978454	0.932343	0.818519	0.961877	0.908203	0.919682	0.956469	0.942387
0.314	0.947368	0.978454	0.932343	0.818519	0.961877	0.908203	0.920048	0.956469	0.942387
0.315	0.947368	0.978454	0.932343	0.818519	0.961877	0.909091	0.920048	0.956469	0.942387
0.316	0.947368	0.978454	0.932343	0.818519	0.961877	0.909091	0.920414	0.956469	0.942387
0.317	0.947368	0.978454	0.932231	0.818519	0.961877	0.909091	0.920414	0.956469	0.942387
0.318	0.947368	0.978454	0.932231	0.818519	0.961877	0.909002	0.920414	0.956469	0.942387
0.319	0.947368	0.978454	0.932231	0.818519	0.961877	0.909002	0.920382	0.956469	0.942387
0.32	0.947368	0.978454	0.932231	0.818519	0.961877	0.909002	0.920749	0.956469	0.942387
0.321	0.947368	0.978454	0.932231	0.818519	0.961877	0.909002	0.921116	0.956469	0.942387
0.322	0.947368	0.978454	0.932231	0.818519	0.961877	0.909002	0.921116	0.956469	0.942387
0.323	0.947368	0.978454	0.932231	0.818519	0.961877	0.909002	0.921084	0.956469	0.942387
0.324	0.947368	0.978454	0.932231	0.818519	0.961877	0.909002	0.921053	0.956469	0.942387
0.325	0.947368	0.978454	0.932231	0.818519	0.961877	0.909002	0.92142	0.956469	0.942387
0.326	0.947368	0.978454	0.932231	0.818519	0.961877	0.909002	0.921788	0.956469	0.942387
0.327	0.947368	0.978454	0.932231	0.818519	0.961877	0.909002	0.921788	0.956469	0.942387
0.328	0.947368	0.978454	0.932231	0.818519	0.961877	0.909002	0.921788	0.956469	0.942387
0.329	0.947368	0.978454	0.932231	0.818519	0.961877	0.909002	0.921788	0.956469	0.942387
0.33	0.947368	0.978454	0.932231	0.818519	0.961877	0.909892	0.921788	0.956469	0.942387
0.331	0.947368	0.978454	0.932231	0.818519	0.961877	0.909892	0.921725	0.956469	0.942387
0.332	0.947368	0.978454	0.932231	0.818519	0.961877	0.910784	0.921725	0.957627	0.942387
0.333	0.947368	0.978454	0.932231	0.818519	0.961877	0.910697	0.921725	0.957627	0.942387
0.334	0.947368	0.978454	0.932231	0.818519	0.961877	0.910697	0.921694	0.957627	0.942387
0.335	0.947368	0.978454	0.932231	0.818519	0.961877	0.910697	0.921694	0.957627	0.942387
0.336	0.947368	0.978454	0.932231	0.818519	0.961877	0.910697	0.921694	0.957627	0.942387
0.337	0.947368	0.978454	0.932231	0.818519	0.961877	0.911591	0.921694	0.957627	0.942387
0.338	0.947368	0.978454	0.932231	0.818519	0.961877	0.911591	0.921694	0.957627	0.942387
0.339	0.947368	0.978454	0.932231	0.818519	0.961877	0.911591	0.921694	0.957627	0.942387
0.34	0.947368	0.978454	0.932231	0.818519	0.961877	0.911591	0.921663	0.957627	0.942387
0.341	0.947368	0.978454	0.932231	0.818519	0.961877	0.911591	0.921663	0.957627	0.942387
0.342	0.947368	0.978454	0.932231	0.818519	0.961877	0.911591	0.921663	0.957627	0.942387
0.343	0.947368	0.978454	0.932231	0.818519	0.961877	0.911591	0.921663	0.957627	0.942387
0.344	0.947368	0.978454	0.932231	0.818519	0.961877	0.911591	0.921663	0.957627	0.942387
0.345	0.947368	0.978454	0.932231	0.818519	0.961877	0.911591	0.921663	0.957627	0.942387
0.346	0.947368	0.978454	0.932231	0.821561	0.961877	0.911591	0.921663	0.957627	0.942387
0.347	0.947368	0.978454	0.932231	0.821561	0.961877	0.911591	0.921663	0.957627	0.942387
0.348	0.947368	0.978454	0.932231	0.821561	0.961877	0.911591	0.921663	0.957627	0.942387
0.349	0.947368	0.978454	0.932231	0.821561	0.961877	0.911591	0.921663	0.957627	0.942387
0.35	0.947368	0.978454	0.932231	0.821561	0.961877	0.911591	0.921663	0.957627	0.942387
0.351	0.947368	0.978454	0.932231	0.821561	0.961877	0.911591	0.921663	0.957627	0.942387
0.352	0.947368	0.978454	0.932231	0.821561	0.961877	0.911591	0.921663	0.957627	0.942387
0.353	0.947368	0.978454	0.932231	0.821561	0.961877	0.911591	0.922031	0.957627	0.942387
0.354	0.947368	0.978454	0.932231	0.821561	0.961877	0.911591	0.9224	0.957627	0.942387
0.355	0.947368	0.978454	0.932231	0.821561	0.961877	0.911591	0.9224	0.957627	0.942387
0.356	0.947368	0.978454	0.932231	0.821561	0.961877	0.911591	0.9224	0.957627	0.942387
0.357	0.947368	0.978454	0.932231	0.821561	0.961877	0.911591	0.9224	0.957627	0.942387
0.358	0.947368	0.978454	0.932231	0.821561	0.961877	0.911591	0.9224	0.957627	0.942387
0.359	0.947368	0.978454	0.932231	0.821561	0.961877	0.911591	0.9224	0.957627	0.942387
0.36	0.947368	0.978454	0.932231	0.821561	0.961877	0.911591	0.9224	0.957627	0.942387
0.361	0.947368	0.978454	0.932231	0.821561	0.961877	0.911591	0.922769	0.957627	0.942387
0.362	0.947368	0.978454	0.932231	0.821561	0.961877	0.911591	0.923139	0.957627	0.942387
0.363	0.947368	0.978454	0.932231	0.821561	0.961877	0.911591	0.923139	0.957627	0.942387
0.364	0.947368	0.978454	0.932231	0.821561	0.961877	0.911591	0.923508	0.957627	0.942387
0.365	0.947368	0.978454	0.932231	0.821561	0.961877	0.911591	0.923508	0.957627	0.942387
0.366	0.947368	0.978454	0.932231	0.821561	0.961877	0.911591	0.923508	0.957627	0.942387
0.367	0.947368	0.978454	0.932231	0.821561	0.961877	0.911591	0.923508	0.957627	0.942387
0.368	0.947368	0.978454	0.932231	0.821561	0.961877	0.911591	0.923508	0.957627	0.942387
0.369	0.947368	0.978454	0.932231	0.821561	0.961877	0.911591	0.923508	0.957627	0.942387
0.37	0.947368	0.978454	0.932231	0.821561	0.961877	0.911504	0.923878	0.957627	0.942387
0.371	0.947368	0.978454	0.932231	0.821561	0.961877	0.911504	0.924248	0.957627	0.942387
0.372	0.947368	0.978454	0.932231	0.821561	0.961877	0.911504	0.924248	0.957627	0.942387
0.373	0.947368	0.978454	0.932231	0.821561	0.961877	0.911504	0.924248	0.957627	0.942387
0.374	0.947368	0.978454	0.932231	0.821561	0.961877	0.911504	0.924248	0.957627	0.942387
0.375	0.947368	0.978454	0.932231	0.821561	0.961877	0.911504	0.924248	0.957627	0.942387
0.376	0.947368	0.978454	0.932231	0.821561	0.961877	0.911504	0.924218	0.957627	0.942387
0.377	0.947368	0.978454	0.932231	0.821561	0.961877	0.911504	0.924218	0.957627	0.942387
0.378	0.947368	0.978454	0.932231	0.821561	0.961877	0.911504	0.924218	0.957627	0.942387
0.379	0.947368	0.978454	0.932231	0.821561	0.961877	0.911504	0.924218	0.957627	0.942387
0.38	0.947368	0.978454	0.932231	0.821561	0.961877	0.911417	0.924218	0.957627	0.942387
0.381	0.947368	0.978454	0.932231	0.821561	0.961877	0.911417	0.924218	0.957627	0.942387
0.382	0.947368	0.978454	0.932231	0.821561	0.961877	0.911417	0.924218	0.957627	0.942387
0.383	0.947368	0.978454	0.932231	0.821561	0.961877	0.911417	0.924218	0.957627	0.942387
0.384	0.947368	0.978454	0.932231	0.821561	0.961877	0.911417	0.924218	0.957627	0.942387
0.385	0.947368	0.978454	0.932231	0.821561	0.961877	0.911417	0.924218	0.957627	0.942387
0.386	0.947368	0.978454	0.932231	0.821561	0.961877	0.911417	0.924589	0.957627	0.942387
0.387	0.947368	0.978454	0.932231	0.821561	0.961877	0.911417	0.924589	0.957627	0.942387
0.388	0.947368	0.978454	0.932231	0.821561	0.961877	0.911417	0.924589	0.957627	0.942387
0.389	0.947368	0.978454	0.932231	0.821561	0.961877	0.91133	0.924589	0.957627	0.942387
0.39	0.947368	0.978454	0.932231	0.821561	0.961877	0.91133	0.924559	0.957627	0.942387
0.391	0.947368	0.978454	0.932231	0.821561	0.961877	0.91133	0.924559	0.957627	0.942387
0.392	0.947368	0.978454	0.932231	0.821561	0.961877	0.91133	0.924559	0.957627	0.942387
0.393	0.947368	0.978454	0.932231	0.821561	0.961877	0.91133	0.924559	0.957627	0.942387
0.394	0.947368	0.978454	0.932231	0.821561	0.961877	0.91133	0.92493	0.957627	0.942387
0.395	0.947368	0.978454	0.932231	0.821561	0.961877	0.91133	0.92493	0.957627	0.942387
0.396	0.947368	0.978454	0.932231	0.821561	0.961877	0.91133	0.92493	0.957627	0.942387
0.397	0.947368	0.978454	0.932231	0.821561	0.961877	0.91133	0.92493	0.957627	0.942387
0.398	0.947368	0.978454	0.932231	0.821561	0.961877	0.91133	0.92493	0.957627	0.942387
0.399	0.947368	0.978454	0.932231	0.821561	0.961877	0.91133	0.92493	0.957627	0.942387
0.4	0.947368	0.978454	0.932231	0.821561	0.961877	0.91133	0.92493	0.957627	0.942387
0.401	0.947368	0.978454	0.932231	0.821561	0.961877	0.91133	0.92493	0.957627	0.942387
0.402	0.947368	0.978454	0.932231	0.821561	0.961877	0.91133	0.92493	0.957627	0.942387
0.403	0.947368	0.978454	0.932231	0.821561	0.961877	0.911243	0.92493	0.957627	0.942387
0.404	0.947368	0.978454	0.932231	0.821561	0.961877	0.911243	0.92493	0.957627	0.942387
0.405	0.947368	0.978454	0.932231	0.821561	0.961877	0.911243	0.92493	0.957627	0.942387
0.406	0.947368	0.978454	0.932231	0.821561	0.961877	0.911243	0.92493	0.957627	0.942387
0.407	0.947368	0.978454	0.932231	0.821561	0.961877	0.911243	0.92493	0.957627	0.94433
0.408	0.947368	0.978454	0.932231	0.821561	0.961877	0.911243	0.92493	0.957627	0.94433
0.409	0.947368	0.978454	0.932231	0.821561	0.961877	0.911243	0.92493	0.957627	0.94433
0.41	0.947368	0.978454	0.932231	0.821561	0.961877	0.911243	0.92493	0.957627	0.94433
0.411	0.947368	0.978454	0.932231	0.821561	0.961877	0.911243	0.92493	0.957627	0.94433
0.412	0.947368	0.978454	0.932231	0.821561	0.961877	0.911243	0.925301	0.957627	0.94433
0.413	0.947368	0.978454	0.932231	0.821561	0.961877	0.911243	0.925301	0.957627	0.94433
0.414	0.947368	0.978454	0.932231	0.821561	0.961877	0.911243	0.925301	0.957627	0.94433
0.415	0.947368	0.978454	0.932231	0.821561	0.961765	0.911243	0.925301	0.957627	0.94433
0.416	0.947368	0.978454	0.932231	0.821561	0.961765	0.911243	0.925271	0.957627	0.94433
0.417	0.947368	0.978454	0.932231	0.821561	0.961765	0.911243	0.925241	0.957627	0.94433
0.418	0.947368	0.978454	0.932231	0.821561	0.961765	0.911243	0.925241	0.957627	0.94433
0.419	0.947368	0.978454	0.932231	0.821561	0.961765	0.911243	0.925241	0.957627	0.94433
0.42	0.947368	0.978454	0.932119	0.821561	0.961765	0.911243	0.925241	0.958788	0.94433
0.421	0.947368	0.978454	0.932119	0.821561	0.961765	0.911243	0.925241	0.958788	0.94433
0.422	0.947368	0.978454	0.932119	0.821561	0.961765	0.911243	0.925211	0.958788	0.94433
0.423	0.947368	0.978454	0.932119	0.821561	0.961765	0.911243	0.925211	0.958788	0.94433
0.424	0.947368	0.978454	0.932119	0.821561	0.961765	0.911243	0.925211	0.958788	0.94433
0.425	0.947368	0.978454	0.932119	0.821561	0.961765	0.911243	0.925181	0.958788	0.94433
0.426	0.947368	0.978454	0.932119	0.821561	0.961765	0.911243	0.925181	0.958788	0.94433
0.427	0.947368	0.978454	0.932119	0.821561	0.961765	0.911243	0.925181	0.958788	0.946281
0.428	0.947368	0.978454	0.932119	0.821561	0.961765	0.911243	0.925181	0.958788	0.946281
0.429	0.947368	0.978454	0.933665	0.821561	0.961765	0.911243	0.925181	0.958788	0.946281
0.43	0.947368	0.978454	0.933665	0.821561	0.961765	0.911243	0.925181	0.958788	0.946281
0.431	0.947368	0.978454	0.933665	0.821561	0.961765	0.911243	0.925181	0.958788	0.946281
0.432	0.947368	0.978454	0.933665	0.821561	0.961765	0.911243	0.925181	0.958788	0.946281
0.433	0.947368	0.978454	0.933665	0.821561	0.961765	0.911243	0.925151	0.958788	0.946281
0.434	0.947368	0.978454	0.933665	0.821561	0.961765	0.911243	0.925523	0.958788	0.946281
0.435	0.947368	0.978454	0.933665	0.821561	0.961765	0.911243	0.925523	0.958788	0.946281
0.436	0.947368	0.978454	0.933665	0.821561	0.961765	0.911243	0.925493	0.958788	0.946281
0.437	0.947368	0.978454	0.933665	0.821561	0.961765	0.911243	0.925493	0.958788	0.946281
0.438	0.947368	0.978454	0.933665	0.821561	0.961765	0.911243	0.925493	0.958788	0.946281
0.439	0.947368	0.978454	0.933665	0.821561	0.961765	0.911243	0.925493	0.958788	0.946281
0.44	0.947368	0.978454	0.933665	0.821561	0.961765	0.911243	0.925866	0.958788	0.946281
0.441	0.947368	0.978454	0.933665	0.821561	0.961765	0.911243	0.925866	0.958788	0.946281
0.442	0.947368	0.978454	0.933665	0.821561	0.961765	0.911243	0.925866	0.958788	0.946281
0.443	0.947368	0.978454	0.933665	0.821561	0.961765	0.911243	0.926239	0.958788	0.946281
0.444	0.947368	0.978454	0.933665	0.821561	0.961765	0.911243	0.926613	0.958788	0.946281
0.445	0.947368	0.978454	0.933665	0.821561	0.961765	0.911243	0.926613	0.958788	0.946281
0.446	0.947368	0.978454	0.933665	0.821561	0.961765	0.911243	0.926613	0.958788	0.946281
0.447	0.947368	0.978454	0.933665	0.821561	0.961765	0.911243	0.926613	0.958788	0.946281
0.448	0.947368	0.978454	0.933665	0.821561	0.961765	0.911243	0.927361	0.958788	0.946281
0.449	0.947368	0.978454	0.933665	0.821561	0.961765	0.911243	0.927361	0.958788	0.946281
0.45	0.947368	0.978454	0.933665	0.821561	0.961765	0.911243	0.927361	0.958788	0.946281
0.451	0.947368	0.978454	0.933665	0.821561	0.961765	0.911243	0.927361	0.958788	0.946281
0.452	0.947368	0.978454	0.933665	0.821561	0.964602	0.911243	0.927361	0.958788	0.946281
0.453	0.947368	0.978454	0.933665	0.821561	0.964602	0.911243	0.927331	0.958788	0.946281
0.454	0.947368	0.978454	0.933665	0.821561	0.964602	0.911243	0.927331	0.958788	0.946281
0.455	0.947368	0.978454	0.933665	0.821561	0.964602	0.911243	0.927331	0.958788	0.946281
0.456	0.947368	0.978454	0.933665	0.821561	0.964602	0.911243	0.927331	0.958788	0.946281
0.457	0.947368	0.978454	0.933665	0.821561	0.964602	0.911243	0.927331	0.958788	0.946281
0.458	0.947368	0.978454	0.933665	0.821561	0.964602	0.911243	0.927706	0.958788	0.946281
0.459	0.947368	0.978454	0.933665	0.821561	0.964602	0.911243	0.927677	0.958788	0.946281
0.46	0.947368	0.978454	0.933665	0.821561	0.964602	0.911243	0.927677	0.958788	0.946281
0.461	0.947368	0.978454	0.933665	0.821561	0.964602	0.911155	0.927677	0.958788	0.946281
0.462	0.947368	0.978454	0.933665	0.821561	0.964602	0.911155	0.927677	0.958788	0.946281
0.463	0.947368	0.978454	0.933665	0.821561	0.964602	0.911155	0.927677	0.958788	0.946281
0.464	0.947368	0.978454	0.933665	0.821561	0.964602	0.911155	0.927677	0.958788	0.946281
0.465	0.947368	0.978454	0.933665	0.821561	0.964602	0.911155	0.927648	0.958788	0.946281
0.466	0.947368	0.978454	0.933665	0.821561	0.964602	0.911155	0.927648	0.958738	0.946281
0.467	0.947368	0.978454	0.933665	0.821561	0.964602	0.911155	0.927648	0.958738	0.946281
0.468	0.947368	0.978454	0.933665	0.821561	0.964602	0.911155	0.928023	0.958738	0.946281
0.469	0.947368	0.978454	0.933665	0.821561	0.964602	0.912055	0.928023	0.958738	0.946281
0.47	0.947368	0.978454	0.933665	0.821561	0.964602	0.912055	0.928023	0.958738	0.946281
0.471	0.947368	0.978454	0.933665	0.821561	0.964602	0.912055	0.928023	0.958738	0.946281
0.472	0.947368	0.978454	0.933665	0.821561	0.964602	0.912055	0.928398	0.958738	0.946281
0.473	0.947368	0.978454	0.933555	0.821561	0.964602	0.912055	0.928774	0.958738	0.946281
0.474	0.947368	0.978454	0.933555	0.821561	0.964602	0.912055	0.928774	0.958738	0.946281
0.475	0.947368	0.978454	0.933555	0.821561	0.964602	0.912055	0.928774	0.958738	0.946281
0.476	0.947368	0.978454	0.933555	0.821561	0.964602	0.912055	0.928745	0.958738	0.946281
0.477	0.947368	0.978454	0.933555	0.821561	0.964602	0.912055	0.928745	0.958738	0.946281
0.478	0.947368	0.978454	0.933555	0.821561	0.964602	0.911968	0.928745	0.958738	0.946281
0.479	0.947368	0.978454	0.933555	0.821561	0.964602	0.911968	0.928745	0.958738	0.946281
0.48	0.947368	0.979695	0.933555	0.821561	0.964602	0.911968	0.929121	0.958738	0.946281
0.481	0.947368	0.979695	0.933555	0.821561	0.964602	0.911968	0.929121	0.958738	0.946281
0.482	0.947368	0.979695	0.933555	0.821561	0.964602	0.911968	0.929121	0.958738	0.946281
0.483	0.947368	0.979695	0.933555	0.821561	0.964602	0.911968	0.929121	0.959903	0.946281
0.484	0.947368	0.979695	0.933555	0.821561	0.964602	0.911968	0.929121	0.959903	0.946281
0.485	0.947368	0.979695	0.933555	0.821561	0.964602	0.911968	0.929121	0.959903	0.946281
0.486	0.947368	0.979695	0.933555	0.821561	0.964602	0.911968	0.929121	0.959903	0.946281
0.487	0.947368	0.979695	0.933555	0.821561	0.964602	0.911968	0.929121	0.959903	0.94617
0.488	0.947368	0.979695	0.933555	0.821561	0.964602	0.911968	0.929121	0.959903	0.94617
0.489	0.947368	0.979695	0.933555	0.821561	0.964602	0.911968	0.929121	0.959903	0.94617
0.49	0.947368	0.979695	0.933555	0.821561	0.964602	0.911968	0.929469	0.959903	0.94617
0.491	0.947368	0.979695	0.933555	0.821561	0.964602	0.911968	0.929469	0.959903	0.94617
0.492	0.947368	0.979695	0.935108	0.821561	0.964602	0.911968	0.929469	0.959903	0.94617
0.493	0.947368	0.979695	0.935108	0.821561	0.964602	0.911968	0.929846	0.959903	0.94617
0.494	0.947368	0.979695	0.935108	0.821561	0.964602	0.911881	0.929846	0.959903	0.94617
0.495	0.947368	0.979695	0.936667	0.821561	0.964602	0.911881	0.929846	0.959903	0.94617
0.496	0.947368	0.979695	0.936667	0.821561	0.964602	0.911881	0.929846	0.959903	0.94617
0.497	0.947368	0.979695	0.936667	0.821561	0.964602	0.911881	0.929846	0.959903	0.94617
0.498	0.947368	0.979695	0.936667	0.821561	0.964602	0.912785	0.930223	0.959903	0.94617
0.499	0.947368	0.979695	0.936667	0.821561	0.964602	0.912785	0.930223	0.959903	0.94617
0.5	0.947368	0.979695	0.936667	0.821561	0.964602	0.912785	0.930601	0.959903	0.94617
0.501	0.947368	0.979695	0.936667	0.821561	0.964602	0.912785	0.93095	0.959903	0.94617
0.502	0.947368	0.979695	0.936561	0.821561	0.964602	0.912785	0.930922	0.959903	0.94617
0.503	0.947368	0.979695	0.936561	0.821561	0.964602	0.912785	0.930922	0.959903	0.94617
0.504	0.947368	0.979695	0.936561	0.821561	0.964602	0.912785	0.930922	0.959903	0.94617
0.505	0.947368	0.979695	0.936561	0.821561	0.964602	0.912785	0.930922	0.959903	0.94617
0.506	0.947368	0.979695	0.936561	0.821561	0.964602	0.912785	0.930922	0.959903	0.94617
0.507	0.947368	0.979695	0.936561	0.821561	0.964602	0.912785	0.930894	0.959903	0.94617
0.508	0.947368	0.979695	0.936561	0.821561	0.964602	0.912785	0.930894	0.959903	0.94617
0.509	0.947368	0.979695	0.936561	0.821561	0.964602	0.912785	0.930894	0.959903	0.94617
0.51	0.947368	0.979695	0.936561	0.821561	0.964602	0.912785	0.930866	0.959903	0.94617
0.511	0.947368	0.979695	0.936561	0.821561	0.964602	0.912785	0.930866	0.959903	0.94617
0.512	0.947368	0.979695	0.936561	0.821561	0.964602	0.912785	0.930866	0.959903	0.94617
0.513	0.947368	0.979695	0.936561	0.821561	0.964602	0.912785	0.931245	0.959903	0.94617
0.514	0.947368	0.979695	0.936561	0.821561	0.964602	0.912698	0.931245	0.959903	0.94617
0.515	0.947368	0.979695	0.936561	0.821561	0.964602	0.912698	0.931245	0.959903	0.94617
0.516	0.947368	0.979695	0.936561	0.821561	0.964602	0.912698	0.931245	0.959903	0.94617
0.517	0.947368	0.979695	0.936561	0.821561	0.964602	0.912698	0.931245	0.959903	0.94617
0.518	0.947368	0.979695	0.936561	0.821561	0.964602	0.912698	0.931245	0.959903	0.94617
0.519	0.947368	0.979695	0.936561	0.821561	0.964602	0.912612	0.931245	0.959903	0.94617
0.52	0.947368	0.979695	0.936561	0.821561	0.964602	0.912612	0.931245	0.959903	0.94617
0.521	0.947368	0.979695	0.936561	0.821561	0.964602	0.912612	0.931245	0.959903	0.94617
0.522	0.947368	0.979695	0.936561	0.821561	0.964602	0.912612	0.931245	0.959903	0.94617
0.523	0.947368	0.979695	0.936561	0.821561	0.964602	0.912612	0.932003	0.959903	0.94617
0.524	0.947368	0.979695	0.936561	0.821561	0.964602	0.912612	0.932003	0.959903	0.94617
0.525	0.947368	0.979695	0.936561	0.821561	0.964602	0.913519	0.932003	0.959903	0.94617
0.526	0.947368	0.979695	0.936561	0.821561	0.964602	0.913519	0.931976	0.959903	0.94617
0.527	0.947368	0.979695	0.936561	0.821561	0.964602	0.913519	0.931976	0.959903	0.94617
0.528	0.947368	0.979695	0.936561	0.821561	0.964602	0.913519	0.931976	0.961071	0.94617
0.529	0.947368	0.979695	0.936561	0.824627	0.964602	0.913519	0.931976	0.961071	0.94617
0.53	0.952381	0.979695	0.936561	0.824627	0.964602	0.913519	0.931976	0.961071	0.94617
0.531	0.952381	0.979695	0.936561	0.824627	0.964602	0.913519	0.931976	0.961071	0.94617
0.532	0.952381	0.979695	0.936561	0.824627	0.964602	0.913519	0.931976	0.961071	0.94617
0.533	0.952381	0.979695	0.936561	0.824627	0.964602	0.913519	0.931976	0.961071	0.94617
0.534	0.952381	0.979695	0.936561	0.824627	0.964602	0.913519	0.931976	0.961071	0.94617
0.535	0.952381	0.979695	0.936561	0.824627	0.964602	0.913519	0.932355	0.961071	0.94617
0.536	0.952381	0.979695	0.936561	0.824627	0.964602	0.913519	0.932355	0.961071	0.94617
0.537	0.952381	0.979695	0.936561	0.824627	0.964602	0.913519	0.932355	0.961071	0.94617
0.538	0.952381	0.979695	0.936561	0.824627	0.964602	0.913433	0.932355	0.961071	0.94617
0.539	0.952381	0.979695	0.936561	0.824627	0.964602	0.913433	0.932328	0.961071	0.94617
0.54	0.952381	0.979695	0.936561	0.824627	0.964602	0.913433	0.932328	0.961071	0.94617
0.541	0.952381	0.979695	0.936561	0.824627	0.964602	0.913433	0.9323	0.961071	0.94617
0.542	0.952381	0.979695	0.936561	0.824627	0.964602	0.913433	0.9323	0.961071	0.94617
0.543	0.952381	0.979695	0.936561	0.824627	0.964602	0.913433	0.9323	0.961071	0.948133
0.544	0.952381	0.979695	0.936561	0.824627	0.964602	0.913347	0.9323	0.961071	0.948133
0.545	0.952381	0.979695	0.936561	0.824627	0.964602	0.913347	0.9323	0.961071	0.948133
0.546	0.952381	0.979695	0.936561	0.824627	0.964602	0.913347	0.932681	0.961071	0.948133
0.547	0.952381	0.979695	0.936561	0.824627	0.964602	0.913347	0.932681	0.961071	0.948133
0.548	0.952381	0.979695	0.936561	0.824627	0.964602	0.91326	0.932681	0.961071	0.948133
0.549	0.952381	0.979695	0.936561	0.824627	0.964602	0.91326	0.932681	0.961071	0.948133
0.55	0.952381	0.979695	0.936561	0.824627	0.964602	0.91326	0.932653	0.961071	0.948133
0.551	0.952381	0.979695	0.936561	0.824627	0.964602	0.91326	0.932653	0.961071	0.948133
0.552	0.952381	0.979695	0.936561	0.824627	0.964602	0.91326	0.932653	0.961071	0.948133
0.553	0.952381	0.979695	0.936561	0.824627	0.964602	0.91326	0.932653	0.961071	0.948133
0.554	0.952381	0.979695	0.936561	0.824627	0.964602	0.91326	0.932653	0.961071	0.948133
0.555	0.952381	0.979695	0.936561	0.824627	0.964602	0.91326	0.932653	0.961071	0.948133
0.556	0.952381	0.979695	0.936561	0.824627	0.964602	0.91326	0.932653	0.961071	0.948133
0.557	0.952381	0.979695	0.936561	0.824627	0.964602	0.91326	0.932653	0.961071	0.948133
0.558	0.952381	0.979695	0.936561	0.824627	0.964602	0.91326	0.932653	0.961071	0.948133
0.559	0.952381	0.979695	0.936561	0.824627	0.964602	0.91326	0.932653	0.961071	0.948133
0.56	0.952381	0.979695	0.936561	0.824627	0.964602	0.91326	0.932653	0.961071	0.948133
0.561	0.952381	0.979695	0.936561	0.824627	0.964602	0.91326	0.932653	0.961071	0.948133
0.562	0.952381	0.979695	0.936561	0.824627	0.964602	0.91326	0.932653	0.961071	0.948133
0.563	0.952381	0.979695	0.936561	0.824627	0.964602	0.91326	0.932653	0.961071	0.948133
0.564	0.952381	0.979695	0.936561	0.824627	0.964602	0.91326	0.932626	0.962241	0.948133
0.565	0.952381	0.979695	0.936561	0.824627	0.964602	0.91326	0.932598	0.962241	0.948133
0.566	0.952381	0.979695	0.936561	0.824627	0.964602	0.91326	0.932598	0.962241	0.948133
0.567	0.952381	0.979695	0.936561	0.824627	0.964602	0.91326	0.932598	0.962241	0.948133
0.568	0.952381	0.979695	0.936561	0.824627	0.964602	0.91326	0.932979	0.962241	0.948133
0.569	0.952381	0.979695	0.936561	0.824627	0.964602	0.91326	0.932979	0.962241	0.948133
0.57	0.952381	0.979695	0.936561	0.824627	0.964602	0.91326	0.932952	0.962241	0.948133
0.571	0.952381	0.979695	0.936561	0.824627	0.964602	0.91326	0.932924	0.962241	0.948133
0.572	0.952381	0.979695	0.936561	0.824627	0.964602	0.91326	0.932924	0.962241	0.948133
0.573	0.952381	0.979695	0.936561	0.824627	0.964602	0.91326	0.932924	0.962241	0.948133
0.574	0.952381	0.979695	0.936561	0.82397	0.964602	0.91326	0.932924	0.962241	0.948133
0.575	0.952381	0.979695	0.936561	0.82397	0.964602	0.91326	0.932897	0.962241	0.948133
0.576	0.952381	0.979695	0.936561	0.82397	0.964602	0.91326	0.932897	0.962241	0.948133
0.577	0.952381	0.979695	0.936561	0.82397	0.964602	0.91326	0.932897	0.962241	0.948133
0.578	0.952381	0.979695	0.936561	0.82397	0.964602	0.91326	0.932897	0.962241	0.948133
0.579	0.952381	0.979695	0.936561	0.82397	0.964602	0.91326	0.932897	0.962241	0.948133
0.58	0.952381	0.979695	0.936561	0.82397	0.964602	0.91326	0.932897	0.962241	0.948133
0.581	0.952381	0.979695	0.936561	0.82397	0.964602	0.91326	0.933279	0.962241	0.948133
0.582	0.952381	0.979695	0.936561	0.82397	0.964602	0.91326	0.933661	0.962241	0.948133
0.583	0.952381	0.979695	0.936561	0.82397	0.964602	0.91326	0.934016	0.962241	0.948133
0.584	0.952381	0.979695	0.936561	0.82397	0.964602	0.91326	0.934016	0.962241	0.948133
0.585	0.952381	0.979695	0.936561	0.82397	0.964602	0.91326	0.934399	0.962241	0.948133
0.586	0.952381	0.979695	0.936561	0.82397	0.964602	0.91326	0.934399	0.962241	0.948133
0.587	0.952381	0.979695	0.936561	0.82397	0.964602	0.91326	0.934399	0.962241	0.948133
0.588	0.952381	0.979695	0.936561	0.82397	0.964602	0.91326	0.934372	0.962241	0.948133
0.589	0.952381	0.979695	0.936561	0.82397	0.964602	0.91326	0.934372	0.962241	0.948133
0.59	0.952381	0.979695	0.936561	0.82397	0.964602	0.91326	0.934372	0.962241	0.948025
0.591	0.952128	0.979695	0.936561	0.82397	0.964602	0.913174	0.934372	0.962241	0.948025
0.592	0.952128	0.979695	0.936561	0.827068	0.964602	0.913174	0.934372	0.962241	0.948025
0.593	0.952128	0.979695	0.936561	0.827068	0.964602	0.913174	0.934372	0.962241	0.948025
0.594	0.952128	0.979695	0.936561	0.827068	0.964602	0.913174	0.934372	0.962241	0.948025
0.595	0.952128	0.979695	0.936561	0.827068	0.964602	0.913174	0.934756	0.962241	0.948025
0.596	0.952128	0.979695	0.936561	0.827068	0.964602	0.913174	0.934756	0.962241	0.948025
0.597	0.952128	0.979695	0.936561	0.827068	0.964602	0.913174	0.934756	0.962241	0.948025
0.598	0.952128	0.979695	0.936561	0.827068	0.964602	0.913174	0.934756	0.962241	0.948025
0.599	0.952128	0.979695	0.936561	0.827068	0.964602	0.913174	0.934756	0.962241	0.948025
0.6	0.952128	0.979695	0.936561	0.827068	0.964602	0.913174	0.934756	0.962241	0.948025
0.601	0.952128	0.979695	0.936561	0.827068	0.964602	0.913174	0.934756	0.962241	0.948025
0.602	0.952128	0.979695	0.936561	0.827068	0.964602	0.913174	0.934756	0.962241	0.948025
0.603	0.952128	0.979695	0.936561	0.827068	0.964602	0.913174	0.934756	0.962241	0.948025
0.604	0.952128	0.979695	0.936561	0.827068	0.964602	0.913174	0.93514	0.962241	0.948025
0.605	0.952128	0.979695	0.936561	0.827068	0.964602	0.913174	0.93514	0.962241	0.948025
0.606	0.952128	0.979695	0.936561	0.827068	0.964602	0.913174	0.93514	0.962241	0.948025
0.607	0.952128	0.979695	0.936561	0.827068	0.964602	0.913174	0.93514	0.962241	0.948025
0.608	0.952128	0.979695	0.936561	0.827068	0.964602	0.913174	0.93514	0.962241	0.948025
0.609	0.952128	0.97967	0.936561	0.827068	0.964602	0.913174	0.93514	0.962241	0.948025
0.61	0.952128	0.97967	0.936561	0.827068	0.964602	0.913174	0.93514	0.962241	0.948025
0.611	0.951872	0.97967	0.936561	0.827068	0.964602	0.913087	0.935524	0.962241	0.948025
0.612	0.951872	0.97967	0.938127	0.826415	0.964602	0.913087	0.935497	0.962241	0.948025
0.613	0.951872	0.97967	0.938127	0.826415	0.964602	0.913087	0.935497	0.962241	0.948025
0.614	0.951872	0.97967	0.938127	0.826415	0.964602	0.913087	0.935497	0.962241	0.948025
0.615	0.951872	0.97967	0.938127	0.826415	0.964602	0.913087	0.935497	0.962241	0.948025
0.616	0.951872	0.97967	0.938127	0.826415	0.964602	0.913087	0.935497	0.962241	0.948025
0.617	0.951872	0.97967	0.938127	0.826415	0.964602	0.913087	0.935497	0.962241	0.948025
0.618	0.951872	0.97967	0.938127	0.826415	0.964602	0.913087	0.935497	0.962241	0.948025
0.619	0.951872	0.97967	0.938127	0.826415	0.964602	0.913087	0.935497	0.962241	0.948025
0.62	0.951872	0.97967	0.938127	0.826415	0.964602	0.913087	0.935497	0.962241	0.948025
0.621	0.951872	0.97967	0.938127	0.826415	0.964602	0.913087	0.935497	0.962241	0.948025
0.622	0.951872	0.97967	0.938127	0.826415	0.964602	0.913087	0.935497	0.962241	0.948025
0.623	0.951872	0.97967	0.938127	0.826415	0.964602	0.913087	0.935497	0.962241	0.948025
0.624	0.951872	0.97967	0.938127	0.826415	0.964602	0.913087	0.935497	0.962241	0.948025
0.625	0.951872	0.97967	0.938127	0.826415	0.964602	0.913087	0.935497	0.962241	0.948025
0.626	0.951872	0.97967	0.938127	0.826415	0.964602	0.913087	0.935471	0.962241	0.948025
0.627	0.951872	0.97967	0.938127	0.826415	0.964602	0.913087	0.935471	0.962241	0.948025
0.628	0.951872	0.97967	0.938127	0.826415	0.964602	0.913087	0.935471	0.962241	0.948025
0.629	0.951872	0.97967	0.938127	0.826415	0.964602	0.913087	0.935471	0.962241	0.948025
0.63	0.951872	0.97967	0.938127	0.826415	0.964602	0.913087	0.935471	0.962241	0.948025
0.631	0.951872	0.97967	0.938127	0.826415	0.964602	0.913	0.935471	0.962241	0.948025
0.632	0.951872	0.97967	0.938127	0.826415	0.964602	0.913	0.935471	0.962241	0.948025
0.633	0.951872	0.97967	0.938127	0.826415	0.964602	0.913	0.935471	0.962241	0.948025
0.634	0.951872	0.979644	0.938127	0.826415	0.964602	0.913	0.935471	0.962241	0.948025
0.635	0.951872	0.979644	0.938127	0.826415	0.964602	0.913	0.935471	0.962241	0.948025
0.636	0.951872	0.979644	0.938127	0.825758	0.964602	0.913	0.935444	0.962241	0.948025
0.637	0.951872	0.979644	0.938127	0.825758	0.964602	0.913	0.935444	0.962241	0.948025
0.638	0.951872	0.979644	0.938127	0.825758	0.964602	0.913	0.935418	0.962241	0.948025
0.639	0.951872	0.979644	0.938127	0.825758	0.964602	0.913	0.935418	0.962241	0.948025
0.64	0.951872	0.979644	0.938127	0.825758	0.964602	0.913	0.935418	0.962241	0.948025
0.641	0.951872	0.979644	0.938127	0.825758	0.964602	0.913	0.935418	0.962241	0.948025
0.642	0.951872	0.979644	0.938127	0.825758	0.964602	0.913	0.935418	0.962241	0.948025
0.643	0.951872	0.979644	0.938127	0.825758	0.964602	0.913	0.935418	0.962241	0.948025
0.644	0.951872	0.979644	0.938023	0.825758	0.964602	0.913	0.935418	0.962241	0.948025
0.645	0.951872	0.979644	0.938023	0.825758	0.964602	0.913	0.935418	0.962241	0.948025
0.646	0.951872	0.979644	0.938023	0.825758	0.964602	0.913	0.935391	0.962241	0.948025
0.647	0.951872	0.979644	0.938023	0.825758	0.964602	0.913	0.935391	0.962241	0.948025
0.648	0.951872	0.979644	0.938023	0.825758	0.964602	0.913	0.935391	0.962241	0.948025
0.649	0.951872	0.979644	0.938023	0.825758	0.964602	0.913	0.935364	0.962241	0.948025
0.65	0.951872	0.979644	0.938023	0.825758	0.964602	0.913914	0.935364	0.962241	0.948025
0.651	0.951872	0.979644	0.938023	0.828897	0.964602	0.913914	0.935364	0.962241	0.948025
0.652	0.951872	0.979644	0.938023	0.828897	0.964602	0.913914	0.935364	0.962241	0.95
0.653	0.951872	0.979644	0.938023	0.828897	0.964602	0.913914	0.935364	0.962241	0.95
0.654	0.951872	0.979644	0.938023	0.832061	0.964602	0.913914	0.935364	0.962241	0.95
0.655	0.951872	0.979644	0.938023	0.832061	0.964602	0.913914	0.935364	0.962241	0.95
0.656	0.951872	0.979644	0.938023	0.832061	0.964602	0.913914	0.935364	0.962241	0.95
0.657	0.951872	0.979644	0.938023	0.832061	0.964602	0.913914	0.935364	0.962241	0.95
0.658	0.951872	0.979644	0.938023	0.832061	0.964602	0.913914	0.935338	0.962241	0.95
0.659	0.951872	0.979644	0.938023	0.832061	0.964602	0.913914	0.935338	0.962241	0.95
0.66	0.951872	0.979644	0.937919	0.832061	0.964602	0.913914	0.935338	0.962241	0.95
0.661	0.951872	0.979644	0.937919	0.832061	0.964602	0.913914	0.935338	0.962241	0.95
0.662	0.951872	0.979644	0.937919	0.832061	0.964602	0.913914	0.935723	0.962241	0.95
0.663	0.951872	0.979618	0.937919	0.832061	0.964602	0.913914	0.935723	0.962241	0.95
0.664	0.951872	0.979618	0.937919	0.832061	0.964602	0.913914	0.935723	0.962241	0.95
0.665	0.951872	0.979618	0.937919	0.832061	0.964602	0.913914	0.935723	0.962241	0.95
0.666	0.951872	0.979618	0.937919	0.832061	0.964602	0.913914	0.935723	0.962241	0.95
0.667	0.951872	0.979618	0.937919	0.832061	0.964602	0.913914	0.935723	0.962241	0.95
0.668	0.951872	0.979618	0.937919	0.832061	0.964602	0.913914	0.935723	0.962241	0.95
0.669	0.951872	0.979618	0.937919	0.832061	0.964602	0.913914	0.935723	0.962241	0.95
0.67	0.951872	0.979618	0.937919	0.832061	0.964602	0.91483	0.935723	0.962241	0.95
0.671	0.951872	0.979618	0.937919	0.832061	0.964602	0.91483	0.936109	0.962241	0.95
0.672	0.951872	0.979618	0.937919	0.832061	0.964602	0.91483	0.936109	0.962241	0.95
0.673	0.951872	0.979618	0.937919	0.832061	0.964602	0.91483	0.936109	0.962241	0.95
0.674	0.951872	0.979618	0.937919	0.832061	0.964602	0.91483	0.936109	0.962241	0.95
0.675	0.951872	0.979618	0.937919	0.832061	0.964602	0.91483	0.936109	0.962241	0.95
0.676	0.951872	0.979618	0.937919	0.832061	0.964602	0.91483	0.936109	0.962241	0.95
0.677	0.951872	0.979618	0.937919	0.832061	0.964602	0.91483	0.936109	0.962241	0.95
0.678	0.951872	0.979618	0.937919	0.832061	0.964602	0.91483	0.936109	0.962241	0.951983
0.679	0.951872	0.979618	0.937919	0.832061	0.964602	0.91483	0.936109	0.962241	0.951983
0.68	0.951872	0.979618	0.937919	0.832061	0.964602	0.91483	0.936109	0.962241	0.951983
0.681	0.951872	0.979618	0.937919	0.832061	0.964602	0.91483	0.936082	0.962241	0.951983
0.682	0.951872	0.979618	0.937919	0.832061	0.964602	0.91483	0.936082	0.962241	0.951983
0.683	0.951872	0.979618	0.937919	0.832061	0.964602	0.914744	0.936082	0.962241	0.951983
0.684	0.951872	0.979618	0.937815	0.832061	0.964602	0.914744	0.936082	0.962241	0.953975
0.685	0.951872	0.979618	0.937815	0.832061	0.964602	0.914744	0.936082	0.962241	0.953975
0.686	0.951872	0.979618	0.937815	0.832061	0.964602	0.914744	0.936082	0.962241	0.953975
0.687	0.951872	0.979618	0.937815	0.832061	0.964602	0.914744	0.936082	0.962241	0.953975
0.688	0.951872	0.979618	0.937815	0.832061	0.964602	0.915663	0.936056	0.962241	0.953975
0.689	0.951872	0.979618	0.937815	0.832061	0.964602	0.915663	0.936442	0.962241	0.953975
0.69	0.951872	0.979618	0.937815	0.832061	0.964602	0.915663	0.936442	0.962241	0.953975
0.691	0.951872	0.979618	0.937815	0.831418	0.964602	0.915663	0.936442	0.962241	0.953975
0.692	0.951872	0.979618	0.937815	0.830769	0.964602	0.915663	0.936442	0.962241	0.953975
0.693	0.951872	0.979618	0.937815	0.830769	0.964602	0.915663	0.936442	0.962241	0.953975
0.694	0.951872	0.979618	0.93771	0.830769	0.964602	0.915663	0.936442	0.962241	0.953975
0.695	0.951872	0.979618	0.93771	0.830769	0.964602	0.915663	0.936442	0.962241	0.953975
0.696	0.951872	0.979618	0.937605	0.830769	0.964602	0.915578	0.936442	0.962241	0.953975
0.697	0.951872	0.979618	0.937605	0.830769	0.964602	0.915578	0.936442	0.962241	0.953975
0.698	0.951872	0.979618	0.937605	0.830116	0.964602	0.915578	0.936442	0.962241	0.953975
0.699	0.951872	0.979618	0.937605	0.830116	0.964602	0.915578	0.936442	0.962241	0.953975
0.7	0.951872	0.979618	0.937605	0.830116	0.964602	0.915578	0.936442	0.962241	0.953975
0.701	0.951872	0.979592	0.937605	0.830116	0.964602	0.915578	0.936442	0.962241	0.953975
0.702	0.951872	0.979592	0.937605	0.830116	0.964602	0.915578	0.936442	0.962241	0.953975
0.703	0.951872	0.979592	0.937605	0.830116	0.964602	0.915578	0.936442	0.962241	0.953975
0.704	0.951613	0.979592	0.937605	0.830116	0.964602	0.915578	0.936442	0.962241	0.953975
0.705	0.951613	0.979592	0.937605	0.830116	0.964602	0.915578	0.936442	0.962241	0.953975
0.706	0.951613	0.979592	0.937605	0.830116	0.964602	0.915578	0.936442	0.962241	0.953975
0.707	0.951613	0.979592	0.937605	0.830116	0.964602	0.915578	0.936442	0.962241	0.953975
0.708	0.951613	0.979592	0.937605	0.830116	0.964602	0.915578	0.936442	0.962241	0.953975
0.709	0.951613	0.979592	0.937605	0.830116	0.964602	0.915578	0.936442	0.962241	0.953975
0.71	0.951613	0.979592	0.937605	0.830116	0.964602	0.915578	0.936442	0.962241	0.953975
0.711	0.951613	0.979592	0.937605	0.830116	0.964602	0.915578	0.936416	0.962241	0.953975
0.712	0.951613	0.979592	0.937605	0.830116	0.964602	0.915578	0.936416	0.962241	0.953975
0.713	0.951613	0.979592	0.937605	0.830116	0.964602	0.916499	0.936416	0.962241	0.953975
0.714	0.956757	0.979592	0.937605	0.830116	0.964602	0.916499	0.936416	0.962241	0.953975
0.715	0.956757	0.979592	0.937605	0.830116	0.964602	0.916499	0.936416	0.962241	0.953975
0.716	0.956757	0.979592	0.937605	0.830116	0.964602	0.916499	0.936416	0.962241	0.953975
0.717	0.956757	0.979592	0.937605	0.830116	0.964602	0.916499	0.936416	0.962241	0.953975
0.718	0.956757	0.979592	0.937605	0.830116	0.964602	0.916499	0.936803	0.962241	0.953975
0.719	0.956757	0.979592	0.937605	0.830116	0.964602	0.916499	0.936803	0.962241	0.953975
0.72	0.956757	0.979592	0.937605	0.830116	0.964602	0.916499	0.936803	0.962241	0.953975
0.721	0.956757	0.979592	0.937605	0.830116	0.964602	0.916499	0.936803	0.962241	0.953975
0.722	0.956757	0.979592	0.937605	0.830116	0.964602	0.916499	0.93719	0.962241	0.953975
0.723	0.956757	0.979592	0.937605	0.830116	0.964602	0.916499	0.93719	0.962241	0.953975
0.724	0.956757	0.979592	0.937605	0.830116	0.964602	0.916499	0.937164	0.962241	0.953975
0.725	0.956757	0.979592	0.937605	0.830116	0.964602	0.916499	0.937164	0.962241	0.953975
0.726	0.956757	0.979592	0.937605	0.833333	0.964602	0.916499	0.937138	0.962241	0.953975
0.727	0.956757	0.979592	0.937605	0.833333	0.964602	0.916499	0.937112	0.962241	0.953975
0.728	0.956757	0.979592	0.937605	0.833333	0.964602	0.916415	0.937112	0.962241	0.953975
0.729	0.956757	0.979592	0.937605	0.833333	0.964602	0.916415	0.937112	0.962241	0.953975
0.73	0.956757	0.979592	0.937605	0.833333	0.964602	0.916415	0.937112	0.962241	0.953975
0.731	0.956757	0.979592	0.937605	0.833333	0.964602	0.916415	0.937112	0.962241	0.953975
0.732	0.956757	0.979592	0.937605	0.833333	0.964602	0.916415	0.937112	0.962241	0.953975
0.733	0.956757	0.979592	0.937605	0.833333	0.964602	0.916415	0.937112	0.962241	0.953975
0.734	0.956757	0.979592	0.937605	0.833333	0.964602	0.916415	0.937112	0.962241	0.953878
0.735	0.956757	0.979592	0.937605	0.833333	0.964602	0.916415	0.937112	0.962241	0.953878
0.736	0.956757	0.979592	0.937605	0.833333	0.964602	0.916415	0.937112	0.962241	0.953878
0.737	0.956757	0.979592	0.937605	0.833333	0.964602	0.916415	0.937112	0.962241	0.953878
0.738	0.956757	0.979592	0.937605	0.833333	0.964602	0.916415	0.937112	0.962241	0.953878
0.739	0.956757	0.979592	0.937605	0.833333	0.964602	0.916415	0.937112	0.962241	0.953878
0.74	0.956757	0.979592	0.937605	0.833333	0.964602	0.916415	0.937112	0.962241	0.953878
0.741	0.956757	0.979566	0.937605	0.833333	0.964602	0.916415	0.937112	0.962241	0.953878
0.742	0.956757	0.979566	0.937605	0.833333	0.964602	0.916331	0.937112	0.962241	0.953878
0.743	0.956757	0.979566	0.937605	0.833333	0.964602	0.916331	0.937112	0.962241	0.953878
0.744	0.956522	0.979566	0.937605	0.833333	0.964602	0.916246	0.937112	0.962241	0.953878
0.745	0.956522	0.979566	0.937605	0.833333	0.964602	0.916246	0.9375	0.962241	0.953878
0.746	0.956522	0.979566	0.937605	0.833333	0.964602	0.916246	0.937888	0.962241	0.953878
0.747	0.956522	0.979566	0.9375	0.833333	0.964602	0.916162	0.938277	0.963415	0.953878
0.748	0.956522	0.979566	0.9375	0.833333	0.964602	0.916077	0.938277	0.963415	0.953878
0.749	0.956522	0.979566	0.9375	0.833333	0.964602	0.916077	0.938666	0.963415	0.953878
0.75	0.956522	0.979566	0.9375	0.833333	0.964602	0.916077	0.938666	0.963415	0.953878
0.751	0.956522	0.979566	0.9375	0.833333	0.964602	0.916077	0.938666	0.963415	0.953878
0.752	0.956522	0.980818	0.9375	0.833333	0.964602	0.916077	0.939055	0.963415	0.953878
0.753	0.956522	0.980818	0.9375	0.833333	0.964602	0.916077	0.939055	0.963415	0.953878
0.754	0.956522	0.980818	0.9375	0.833333	0.964602	0.916077	0.939029	0.963415	0.953878
0.755	0.956522	0.980818	0.9375	0.833333	0.964602	0.916077	0.939029	0.963415	0.953878
0.756	0.956522	0.980818	0.9375	0.833333	0.964602	0.916077	0.939029	0.963415	0.953878
0.757	0.956522	0.980818	0.9375	0.833333	0.964602	0.916077	0.939029	0.963415	0.953878
0.758	0.956522	0.980818	0.9375	0.833333	0.964602	0.916077	0.939029	0.963415	0.953878
0.759	0.956522	0.980818	0.9375	0.833333	0.964602	0.917004	0.939419	0.963415	0.953878
0.76	0.956522	0.980818	0.9375	0.833333	0.964602	0.917004	0.939419	0.963415	0.953878
0.761	0.956522	0.980818	0.9375	0.833333	0.964602	0.917004	0.939419	0.963415	0.953878
0.762	0.956522	0.980818	0.9375	0.833333	0.964602	0.917004	0.939419	0.963415	0.953878
0.763	0.956522	0.980818	0.9375	0.833333	0.964602	0.917004	0.939419	0.963415	0.953878
0.764	0.956522	0.980818	0.9375	0.833333	0.964602	0.917004	0.939419	0.963415	0.953878
0.765	0.956522	0.980794	0.9375	0.833333	0.964602	0.917004	0.939809	0.963415	0.953878
0.766	0.956522	0.980794	0.9375	0.833333	0.964602	0.917004	0.939809	0.963415	0.953878
0.767	0.956522	0.980769	0.9375	0.833333	0.964602	0.917004	0.939809	0.963415	0.953878
0.768	0.956522	0.980769	0.9375	0.833333	0.964602	0.917004	0.939809	0.963415	0.953878
0.769	0.956522	0.980769	0.9375	0.833333	0.964602	0.917004	0.940199	0.963415	0.953878
0.77	0.956522	0.980769	0.9375	0.833333	0.964602	0.917004	0.94059	0.964591	0.953878
0.771	0.956522	0.980769	0.9375	0.833333	0.964602	0.917004	0.94059	0.964591	0.953878
0.772	0.956522	0.980769	0.9375	0.833333	0.964602	0.917004	0.94059	0.964548	0.953878
0.773	0.956522	0.980769	0.9375	0.833333	0.964602	0.917004	0.94059	0.964548	0.953878
0.774	0.956522	0.980769	0.9375	0.833333	0.964602	0.917004	0.940565	0.964504	0.953878
0.775	0.956522	0.980769	0.937394	0.833333	0.964602	0.917004	0.940565	0.964504	0.953878
0.776	0.956522	0.980769	0.937394	0.833333	0.964602	0.917004	0.940565	0.964504	0.953878
0.777	0.956522	0.980769	0.937394	0.833333	0.964602	0.917933	0.940565	0.964504	0.953878
0.778	0.956522	0.980769	0.937394	0.833333	0.964602	0.917933	0.940565	0.964504	0.953878
0.779	0.956522	0.980769	0.937394	0.833333	0.964602	0.917933	0.940565	0.964504	0.953878
0.78	0.956522	0.980769	0.937394	0.833333	0.964602	0.917933	0.940565	0.964504	0.953878
0.781	0.956522	0.980769	0.938983	0.833333	0.964602	0.917933	0.940956	0.964504	0.953878
0.782	0.956522	0.980769	0.938983	0.833333	0.964602	0.917933	0.940956	0.964504	0.953878
0.783	0.956522	0.980769	0.940577	0.833333	0.964602	0.917933	0.940956	0.964504	0.953878
0.784	0.956522	0.980769	0.940577	0.833333	0.964602	0.917933	0.940932	0.964504	0.953878
0.785	0.956522	0.980769	0.940577	0.833333	0.964602	0.917933	0.940932	0.965686	0.953878
0.786	0.956522	0.980769	0.940577	0.833333	0.964602	0.917933	0.940907	0.965686	0.953878
0.787	0.956522	0.980769	0.940577	0.833333	0.964602	0.917933	0.940907	0.965686	0.953878
0.788	0.956522	0.980769	0.940577	0.833333	0.964602	0.917933	0.940907	0.965686	0.953878
0.789	0.956522	0.980769	0.940577	0.833333	0.964602	0.917933	0.940907	0.965686	0.953878
0.79	0.956522	0.980769	0.940577	0.833333	0.964602	0.917933	0.940883	0.965686	0.953878
0.791	0.956522	0.980769	0.940577	0.833333	0.964602	0.917933	0.940858	0.966871	0.953878
0.792	0.956522	0.980769	0.940577	0.833333	0.964602	0.917933	0.940833	0.966871	0.953878
0.793	0.956522	0.980769	0.940577	0.833333	0.964602	0.917933	0.940833	0.966871	0.953878
0.794	0.956522	0.980769	0.940577	0.833333	0.964602	0.918864	0.940833	0.966871	0.953878
0.795	0.956522	0.980769	0.940577	0.833333	0.964602	0.918782	0.940833	0.966871	0.953878
0.796	0.956522	0.980769	0.940577	0.833333	0.964602	0.918782	0.940833	0.966871	0.953878
0.797	0.956522	0.980769	0.940577	0.833333	0.964602	0.918782	0.940833	0.966871	0.953878
0.798	0.956522	0.980769	0.940577	0.833333	0.964602	0.918782	0.940833	0.966871	0.953878
0.799	0.956522	0.980769	0.940577	0.833333	0.964602	0.918782	0.940833	0.966871	0.953878
0.8	0.956522	0.980769	0.940577	0.833333	0.964602	0.918782	0.940833	0.966871	0.953878
0.801	0.956522	0.980745	0.940577	0.832685	0.964602	0.918782	0.940833	0.966871	0.953878
0.802	0.961749	0.980745	0.940577	0.832685	0.964602	0.918782	0.940833	0.966871	0.953878
0.803	0.961749	0.980745	0.940577	0.832685	0.964602	0.918782	0.940833	0.966871	0.953878
0.804	0.961749	0.980745	0.940577	0.832685	0.964602	0.918782	0.941226	0.966871	0.953878
0.805	0.961749	0.980745	0.940577	0.832685	0.964602	0.918782	0.941226	0.966871	0.953878
0.806	0.961749	0.980745	0.940577	0.832685	0.964602	0.918782	0.941201	0.966871	0.953878
0.807	0.961749	0.980745	0.940577	0.835938	0.964602	0.918782	0.941201	0.966871	0.953878
0.808	0.961749	0.980745	0.940577	0.835938	0.964602	0.918782	0.941201	0.966871	0.953878
0.809	0.961749	0.980745	0.940577	0.835938	0.964602	0.918782	0.941201	0.966871	0.953878
0.81	0.961749	0.980745	0.940577	0.835938	0.964602	0.919715	0.941569	0.96683	0.953878
0.811	0.961749	0.980745	0.940577	0.835938	0.964602	0.919715	0.941962	0.96683	0.953878
0.812	0.961749	0.980745	0.940577	0.835938	0.964602	0.919715	0.941962	0.96802	0.953878
0.813	0.961749	0.980745	0.940577	0.835938	0.964602	0.919715	0.941962	0.96802	0.953878
0.814	0.961749	0.980745	0.940577	0.835938	0.964602	0.919715	0.941962	0.96802	0.953878
0.815	0.961749	0.980745	0.940577	0.835938	0.964602	0.919715	0.941962	0.96802	0.953878
0.816	0.961749	0.980745	0.940577	0.835938	0.964602	0.919715	0.941962	0.96802	0.953878
0.817	0.961749	0.980745	0.940577	0.835938	0.964602	0.919715	0.941962	0.96802	0.953878
0.818	0.961749	0.98072	0.940577	0.835938	0.964602	0.919715	0.942356	0.96802	0.953878
0.819	0.961749	0.98072	0.940476	0.835938	0.964602	0.919715	0.942356	0.96802	0.953878
0.82	0.961749	0.980695	0.940476	0.835938	0.964602	0.919715	0.942356	0.96802	0.953878
0.821	0.961749	0.980695	0.940476	0.835938	0.964602	0.919715	0.942356	0.96802	0.953878
0.822	0.961749	0.980695	0.940476	0.835938	0.964602	0.919715	0.942356	0.96802	0.953878
0.823	0.961749	0.980695	0.940476	0.835938	0.964602	0.919715	0.942332	0.96802	0.953878
0.824	0.961749	0.980695	0.940476	0.835294	0.964602	0.919715	0.942332	0.96802	0.953878
0.825	0.961749	0.981959	0.940476	0.835294	0.964602	0.920651	0.942726	0.96802	0.953878
0.826	0.961749	0.981959	0.940476	0.835294	0.964602	0.920651	0.942726	0.96802	0.953878
0.827	0.961749	0.981959	0.940476	0.835294	0.964602	0.920651	0.942726	0.96802	0.953878
0.828	0.961749	0.981959	0.940476	0.835294	0.964602	0.920651	0.942726	0.96802	0.953878
0.829	0.961749	0.981959	0.940476	0.835294	0.964602	0.920651	0.942702	0.96802	0.953878
0.83	0.961749	0.981959	0.940476	0.835294	0.964602	0.92057	0.942702	0.96802	0.953878
0.831	0.961749	0.981959	0.940476	0.835294	0.964602	0.92057	0.942702	0.96802	0.953878
0.832	0.961749	0.981959	0.940476	0.835294	0.964602	0.92057	0.942702	0.96802	0.953878
0.833	0.961749	0.981959	0.940476	0.834646	0.964602	0.92057	0.942702	0.96802	0.953878
0.834	0.961749	0.981959	0.940476	0.834646	0.964602	0.92057	0.942702	0.96802	0.953878
0.835	0.961749	0.981959	0.940476	0.834646	0.964602	0.92057	0.942702	0.96802	0.953878
0.836	0.961749	0.981935	0.940476	0.834646	0.967456	0.92057	0.942702	0.96802	0.953878
0.837	0.961749	0.981935	0.940476	0.834646	0.967456	0.92057	0.942702	0.96802	0.953878
0.838	0.961749	0.981935	0.940476	0.834646	0.967456	0.92057	0.943096	0.96802	0.953878
0.839	0.961749	0.981935	0.940476	0.834646	0.967456	0.92057	0.943072	0.96802	0.953878
0.84	0.961749	0.983204	0.940476	0.834646	0.967456	0.92057	0.943049	0.96802	0.953878
0.841	0.961749	0.983204	0.940476	0.834646	0.967456	0.920489	0.943049	0.96802	0.953878
0.842	0.961749	0.983204	0.940476	0.834646	0.967456	0.920489	0.943025	0.96802	0.953878
0.843	0.961749	0.983204	0.940476	0.834646	0.967456	0.920489	0.94342	0.96802	0.953878
0.844	0.961749	0.983204	0.940476	0.834646	0.967456	0.920489	0.94342	0.96802	0.953878
0.845	0.961749	0.983204	0.940476	0.834646	0.967456	0.920489	0.94342	0.96802	0.953878
0.846	0.961749	0.983182	0.940476	0.834646	0.967456	0.920489	0.94342	0.96802	0.953878
0.847	0.961749	0.984436	0.940476	0.834646	0.967456	0.920489	0.94342	0.96802	0.953878
0.848	0.961749	0.984436	0.940476	0.834646	0.967456	0.920489	0.94342	0.96802	0.953878
0.849	0.961749	0.984436	0.940476	0.834646	0.967456	0.920408	0.943816	0.96802	0.953878
0.85	0.961749	0.984436	0.940476	0.834646	0.967456	0.920327	0.943816	0.96802	0.953878
0.851	0.961749	0.984436	0.940476	0.834646	0.967456	0.920327	0.943816	0.96802	0.953878
0.852	0.961749	0.984436	0.940476	0.834646	0.967456	0.920327	0.943816	0.96802	0.953878
0.853	0.961749	0.984436	0.940476	0.834646	0.967456	0.920327	0.943816	0.96802	0.953878
0.854	0.961749	0.984436	0.940476	0.834646	0.967456	0.920327	0.943816	0.96802	0.953878
0.855	0.961749	0.984436	0.940476	0.834646	0.967456	0.920327	0.943816	0.96802	0.953878
0.856	0.961749	0.984436	0.940476	0.834646	0.967456	0.920327	0.943816	0.96802	0.953878
0.857	0.961749	0.984436	0.940476	0.834646	0.967456	0.920327	0.943816	0.96798	0.953878
0.858	0.961749	0.984436	0.940476	0.833992	0.967456	0.920327	0.943792	0.96798	0.953878
0.859	0.961749	0.984436	0.940476	0.833992	0.967456	0.920327	0.944188	0.96798	0.953878
0.86	0.961749	0.984436	0.940476	0.833992	0.967456	0.920327	0.944188	0.96798	0.953878
0.861	0.961749	0.984436	0.940476	0.833992	0.967456	0.920327	0.944958	0.96798	0.953878
0.862	0.961749	0.984436	0.940476	0.833992	0.967456	0.921268	0.944958	0.96798	0.953878
0.863	0.961749	0.984436	0.940476	0.833992	0.967456	0.921268	0.944958	0.96798	0.953878
0.864	0.961749	0.984436	0.940476	0.833992	0.967456	0.921268	0.944958	0.96798	0.953878
0.865	0.961749	0.984436	0.940476	0.833992	0.967456	0.921268	0.944958	0.96798	0.953878
0.866	0.961749	0.984436	0.940476	0.833992	0.967456	0.921268	0.944958	0.96798	0.953878
0.867	0.961749	0.984436	0.940476	0.833992	0.967456	0.921268	0.944958	0.96798	0.953878
0.868	0.961749	0.984436	0.940476	0.833992	0.967456	0.921268	0.944958	0.96798	0.953878
0.869	0.961749	0.984436	0.940476	0.833992	0.967456	0.921268	0.945355	0.96798	0.953878
0.87	0.961749	0.984416	0.940476	0.833992	0.967456	0.921268	0.945355	0.96798	0.953878
0.871	0.961749	0.984395	0.940476	0.833992	0.967456	0.921268	0.945332	0.96798	0.953878
0.872	0.961749	0.984395	0.940476	0.833992	0.967456	0.921268	0.945332	0.96798	0.953878
0.873	0.961749	0.984395	0.940476	0.833992	0.967456	0.921268	0.945332	0.96798	0.953878
0.874	0.961749	0.984395	0.940476	0.833992	0.967456	0.922211	0.945332	0.96798	0.953878
0.875	0.961749	0.984395	0.940476	0.833992	0.967456	0.922211	0.945332	0.96798	0.953878
0.876	0.961749	0.984395	0.940476	0.833992	0.967456	0.922211	0.945309	0.96798	0.953878
0.877	0.961749	0.984395	0.940476	0.833992	0.967456	0.923156	0.945309	0.96798	0.953878
0.878	0.961749	0.984395	0.940476	0.833992	0.967456	0.923156	0.945309	0.96798	0.953878
0.879	0.961749	0.984395	0.940476	0.833992	0.967456	0.923156	0.945707	0.96798	0.953878
0.88	0.961749	0.984395	0.940476	0.833992	0.967456	0.923156	0.945684	0.96798	0.953878
0.881	0.961749	0.984395	0.940476	0.833992	0.967456	0.923156	0.945661	0.96798	0.953878
0.882	0.961749	0.984395	0.940476	0.833992	0.967456	0.923156	0.945661	0.96798	0.953878
0.883	0.961749	0.984395	0.940476	0.833992	0.967456	0.923156	0.945661	0.96798	0.953878
0.884	0.961749	0.984395	0.940476	0.833992	0.967456	0.923156	0.945661	0.969174	0.953878
0.885	0.961749	0.984395	0.940476	0.833992	0.967456	0.924025	0.945661	0.969174	0.953878
0.886	0.961749	0.984375	0.940476	0.833992	0.967456	0.924025	0.945638	0.969174	0.953878
0.887	0.961749	0.984375	0.940476	0.833992	0.967456	0.924897	0.945638	0.969174	0.953878
0.888	0.961749	0.984375	0.940476	0.833992	0.967456	0.924897	0.945638	0.969174	0.953878
0.889	0.961749	0.984375	0.940476	0.833992	0.967456	0.924897	0.945593	0.969174	0.953878
0.89	0.961749	0.984375	0.940476	0.833992	0.967456	0.924897	0.945593	0.969174	0.953878
0.891	0.961749	0.984375	0.940476	0.833992	0.967456	0.924897	0.945593	0.969174	0.953878
0.892	0.961749	0.984375	0.940476	0.833992	0.967456	0.924897	0.945969	0.969174	0.953878
0.893	0.961749	0.984375	0.940476	0.833992	0.967456	0.92585	0.945969	0.969174	0.953878
0.894	0.961749	0.984375	0.940476	0.833992	0.967456	0.92585	0.945969	0.969174	0.953878
0.895	0.961749	0.984375	0.940476	0.833333	0.967456	0.925773	0.945969	0.969174	0.953878
0.896	0.961749	0.984375	0.940476	0.833333	0.967456	0.925773	0.945969	0.969174	0.953878
0.897	0.961749	0.984375	0.940476	0.833333	0.967456	0.926729	0.945969	0.969174	0.953878
0.898	0.961749	0.984375	0.940476	0.833333	0.967456	0.926653	0.945946	0.969174	0.953878
0.899	0.961749	0.984375	0.940476	0.833333	0.967456	0.926653	0.946346	0.969174	0.953878
0.9	0.961749	0.984375	0.940476	0.833333	0.967456	0.926653	0.946346	0.969174	0.953878
0.901	0.961749	0.984375	0.940476	0.833333	0.967456	0.926653	0.946346	0.969174	0.953878
0.902	0.961749	0.984375	0.940476	0.833333	0.967456	0.926653	0.946323	0.969174	0.953878
0.903	0.961749	0.984375	0.940476	0.833333	0.967456	0.926653	0.946323	0.969174	0.953878
0.904	0.961749	0.984375	0.940476	0.833333	0.967456	0.927611	0.946323	0.969174	0.953878
0.905	0.961749	0.984375	0.940476	0.833333	0.967456	0.928571	0.946323	0.969174	0.953878
0.906	0.961749	0.984375	0.940476	0.833333	0.967456	0.928571	0.946723	0.969174	0.953878
0.907	0.961749	0.984375	0.940476	0.833333	0.967456	0.928571	0.946723	0.969174	0.953878
0.908	0.961749	0.984375	0.940476	0.833333	0.967456	0.928497	0.947079	0.969174	0.953878
0.909	0.961749	0.984375	0.940476	0.833333	0.967456	0.928423	0.947079	0.969174	0.953878
0.91	0.961749	0.984375	0.940476	0.833333	0.967456	0.928423	0.947079	0.969174	0.953878
0.911	0.961749	0.984375	0.940476	0.833333	0.967456	0.929387	0.947056	0.969174	0.953878
0.912	0.961749	0.984375	0.940476	0.833333	0.967456	0.929387	0.947056	0.969174	0.953878
0.913	0.961749	0.984375	0.940476	0.832669	0.967456	0.929387	0.947056	0.969174	0.953782
0.914	0.961749	0.984355	0.940476	0.832669	0.967456	0.929387	0.947056	0.969174	0.953782
0.915	0.961749	0.984355	0.940476	0.832	0.967456	0.930353	0.947056	0.969174	0.953782
0.916	0.961749	0.984355	0.940476	0.832	0.967456	0.930353	0.947034	0.969174	0.955789
0.917	0.961749	0.984355	0.940476	0.832	0.967456	0.930353	0.947011	0.969174	0.955789
0.918	0.961749	0.984355	0.942078	0.832	0.967456	0.930353	0.947011	0.969174	0.955789
0.919	0.961749	0.984355	0.942078	0.832	0.967456	0.930353	0.947011	0.969174	0.955789
0.92	0.961749	0.984355	0.942078	0.832	0.967456	0.930353	0.946989	0.969174	0.955789
0.921	0.961749	0.984355	0.94198	0.832	0.967456	0.930353	0.946966	0.969174	0.955789
0.922	0.961749	0.984355	0.94198	0.832	0.967456	0.930353	0.946944	0.969174	0.955789
0.923	0.961749	0.984355	0.94198	0.832	0.967456	0.930353	0.946944	0.969174	0.955789
0.924	0.961749	0.984355	0.94198	0.832	0.967456	0.930353	0.946944	0.969174	0.955789
0.925	0.961749	0.984355	0.94198	0.832	0.967456	0.930353	0.946944	0.969174	0.955789
0.926	0.961749	0.984355	0.94198	0.832	0.967456	0.930281	0.946944	0.969174	0.955789
0.927	0.961749	0.984355	0.94198	0.831325	0.967456	0.930281	0.946944	0.969174	0.955696
0.928	0.961749	0.984355	0.94198	0.831325	0.967456	0.930281	0.947346	0.969174	0.955696
0.929	0.961749	0.984355	0.94359	0.831325	0.967456	0.930281	0.947346	0.969174	0.955696
0.93	0.961749	0.984355	0.94359	0.834677	0.967456	0.930208	0.947346	0.969174	0.955696
0.931	0.961749	0.984355	0.943493	0.834677	0.967456	0.930208	0.947324	0.969174	0.955696
0.932	0.961749	0.984355	0.943493	0.834008	0.967456	0.930208	0.947324	0.969174	0.955696
0.933	0.961749	0.984355	0.943493	0.834008	0.967456	0.930136	0.947279	0.969174	0.955696
0.934	0.961749	0.984355	0.943493	0.834008	0.967456	0.92999	0.947279	0.969174	0.955696
0.935	0.961538	0.984355	0.943493	0.834008	0.967456	0.930962	0.947682	0.969174	0.955696
0.936	0.961538	0.984334	0.943493	0.834008	0.967456	0.930962	0.947682	0.969174	0.955696
0.937	0.961538	0.984334	0.943493	0.833333	0.967456	0.930962	0.947682	0.969174	0.955696
0.938	0.961538	0.984334	0.943493	0.833333	0.967456	0.930962	0.94766	0.969174	0.955696
0.939	0.961538	0.984334	0.945111	0.833333	0.967456	0.930962	0.94766	0.969174	0.955696
0.94	0.961538	0.984334	0.945111	0.833333	0.967456	0.930962	0.948041	0.969174	0.957717
0.941	0.961538	0.984334	0.945111	0.833333	0.967456	0.930962	0.948445	0.969174	0.957717
0.942	0.961538	0.984334	0.946735	0.833333	0.967456	0.930962	0.948445	0.969174	0.957717
0.943	0.961538	0.984334	0.946735	0.832653	0.967456	0.931937	0.948445	0.969174	0.957717
0.944	0.961326	0.984314	0.946735	0.832653	0.967456	0.932914	0.948849	0.969174	0.957717
0.945	0.961326	0.984314	0.946644	0.832653	0.967456	0.932914	0.948849	0.969174	0.957717
0.946	0.961326	0.984314	0.946644	0.832653	0.967456	0.932914	0.948805	0.969136	0.957717
0.947	0.961326	0.984314	0.946644	0.832653	0.967456	0.932914	0.948805	0.969136	0.957717
0.948	0.961326	0.984314	0.946459	0.832653	0.967456	0.932914	0.948805	0.969136	0.957717
0.949	0.961326	0.984293	0.946459	0.832653	0.967456	0.932914	0.948784	0.969136	0.957717
0.95	0.961326	0.984293	0.946459	0.832653	0.967456	0.932844	0.948784	0.969136	0.957717
0.951	0.961326	0.984293	0.946367	0.832653	0.967456	0.932844	0.949189	0.969136	0.957717
0.952	0.961326	0.984293	0.946367	0.832653	0.967456	0.933754	0.949189	0.969136	0.957717
0.953	0.961326	0.984293	0.946367	0.831967	0.967456	0.933614	0.949189	0.969136	0.957717
0.954	0.961326	0.984293	0.946367	0.831967	0.967456	0.933614	0.949573	0.969136	0.957717
0.955	0.961326	0.984293	0.946367	0.831276	0.967456	0.933614	0.949551	0.969136	0.957717
0.956	0.961326	0.984293	0.946367	0.831276	0.967456	0.933614	0.94953	0.969136	0.957717
0.957	0.961326	0.984293	0.946367	0.831276	0.967456	0.933544	0.949936	0.969136	0.957717
0.958	0.961326	0.984293	0.946274	0.834711	0.967456	0.934461	0.949936	0.969136	0.957717
0.959	0.961326	0.984293	0.946274	0.834711	0.967456	0.934392	0.949936	0.969136	0.957717
0.96	0.961326	0.984273	0.946274	0.834711	0.967456	0.934322	0.949936	0.969136	0.957717
0.961	0.961326	0.984273	0.946274	0.834025	0.967456	0.934322	0.949936	0.969136	0.957627
0.962	0.961326	0.984273	0.946274	0.834025	0.967456	0.934322	0.950321	0.969136	0.957627
0.963	0.961326	0.984273	0.946181	0.834025	0.967456	0.934322	0.950728	0.969136	0.957627
0.964	0.961326	0.984273	0.946181	0.834025	0.967456	0.934322	0.950707	0.969136	0.957627
0.965	0.961326	0.984273	0.946087	0.834025	0.967456	0.934252	0.950686	0.969136	0.957537
0.966	0.961326	0.984273	0.946087	0.834025	0.967456	0.934252	0.951094	0.969136	0.957537
0.967	0.961111	0.984273	0.946087	0.834025	0.967456	0.934252	0.951094	0.969136	0.957537
0.968	0.961111	0.984273	0.947735	0.83682	0.967456	0.934252	0.951094	0.969136	0.957537
0.969	0.961111	0.984273	0.947735	0.840336	0.967456	0.934113	0.951502	0.969136	0.957537
0.97	0.961111	0.984273	0.947735	0.840336	0.970326	0.934113	0.951502	0.969136	0.957447
0.971	0.961111	0.984273	0.947735	0.839662	0.970326	0.934113	0.951502	0.969136	0.957447
0.972	0.961111	0.985564	0.947644	0.839662	0.970326	0.935106	0.951481	0.970334	0.957447
0.973	0.961111	0.985564	0.947644	0.839662	0.970326	0.935037	0.95146	0.970334	0.957447
0.974	0.961111	0.985564	0.947552	0.839662	0.970326	0.935037	0.951419	0.970334	0.957447
0.975	0.961111	0.985564	0.947552	0.839662	0.970326	0.935037	0.951377	0.970334	0.957447
0.976	0.961111	0.985564	0.947552	0.839662	0.970326	0.935037	0.951356	0.970334	0.957447
0.977	0.961111	0.985564	0.947552	0.838298	0.970326	0.934968	0.951335	0.970334	0.959488
0.978	0.961111	0.985564	0.949123	0.837607	0.970326	0.934968	0.951703	0.970297	0.959488
0.979	0.961111	0.985564	0.949123	0.837607	0.970326	0.934899	0.951682	0.970297	0.959488
0.98	0.961111	0.985564	0.949123	0.837607	0.970326	0.934899	0.952484	0.970297	0.959488
0.981	0.961111	0.985564	0.949033	0.837607	0.970326	0.934829	0.952875	0.970297	0.959488
0.982	0.961111	0.985564	0.949033	0.837607	0.970326	0.934829	0.953287	0.97026	0.959488
0.983	0.961111	0.985564	0.948944	0.837607	0.970326	0.934759	0.953247	0.97026	0.961456
0.984	0.961111	0.985545	0.948763	0.837607	0.970326	0.934759	0.953579	0.97026	0.961456
0.985	0.961111	0.985526	0.948763	0.837607	0.970326	0.935553	0.953579	0.97026	0.961456
0.986	0.961111	0.985507	0.948582	0.837607	0.970326	0.935345	0.953539	0.97026	0.961456
0.987	0.961111	0.985507	0.950266	0.83691	0.970326	0.936285	0.953519	0.97026	0.961456
0.988	0.961111	0.985507	0.951872	0.840517	0.970326	0.937229	0.953933	0.97026	0.963519
0.989	0.961111	0.985507	0.955117	0.839827	0.970238	0.937025	0.953873	0.97026	0.963519
0.99	0.961111	0.985507	0.955036	0.839827	0.970238	0.936819	0.953793	0.97026	0.963519
0.991	0.961111	0.985507	0.954792	0.837004	0.970238	0.93675	0.953712	0.97026	0.965591
0.992	0.961111	0.985488	0.954792	0.836283	0.970238	0.936612	0.954128	0.971464	0.965517
0.993	0.961111	0.985488	0.956522	0.836283	0.970238	0.937568	0.954805	0.972671	0.965517
0.994	0.961111	0.985488	0.958106	0.837104	0.970238	0.938462	0.955624	0.973881	0.965443
0.995	0.960894	0.985469	0.957798	0.835616	0.970238	0.939361	0.95679	0.973881	0.965293
0.996	0.960894	0.98543	0.959184	0.83871	0.970149	0.94235	0.958813	0.973848	0.965293
0.997	0.960227	0.985411	0.960452	0.843602	0.970149	0.942158	0.960018	0.97375	0.965142
0.998	0.964912	0.985392	0.963391	0.850242	0.970149	0.942632	0.960232	0.976131	0.969163
0.999	0.964706	0.986523	0.964637	0.862245	0.973054	0.94198	0.962358	0.975919	0.971047
1	0.987952	0.990536	0.959459	1	0.956522	0.967093	0.97929	0.99177	0.987179

## Sheet: recall
	catalytic_activity	DSD_binding	folding_stability	Immunogenicity	Photoactivity	pH_stability	redox_activity	SSD_binding	thermal_stability
0.001	0.893023	0.981203	0.935484	0.902985	0.970501	0.889503	0.9412	0.980296	0.915709
0.002	0.87907	0.977444	0.925806	0.895522	0.970501	0.887661	0.938021	0.979064	0.909962
0.003	0.87907	0.977444	0.924194	0.876866	0.970501	0.88582	0.934446	0.979064	0.90613
0.004	0.874419	0.977444	0.924194	0.873134	0.970501	0.883978	0.933651	0.979064	0.90613
0.005	0.874419	0.977444	0.924194	0.873134	0.970501	0.883978	0.933651	0.979064	0.904215
0.006	0.874419	0.977444	0.924194	0.873134	0.970501	0.883057	0.933254	0.977833	0.904215
0.007	0.874419	0.977444	0.922581	0.873134	0.970501	0.883057	0.933254	0.976601	0.904215
0.008	0.874419	0.97619	0.922581	0.873134	0.970501	0.882136	0.933254	0.976601	0.904215
0.009	0.874419	0.97619	0.920968	0.869403	0.970501	0.882136	0.932857	0.976601	0.904215
0.01	0.874419	0.97619	0.920968	0.869403	0.970501	0.882136	0.932857	0.976601	0.904215
0.011	0.874419	0.974937	0.917742	0.869403	0.970501	0.882136	0.932857	0.976601	0.902299
0.012	0.869767	0.974937	0.917742	0.869403	0.970501	0.882136	0.932062	0.976601	0.902299
0.013	0.869767	0.974937	0.917742	0.865672	0.970501	0.882136	0.931665	0.976601	0.902299
0.014	0.869767	0.974937	0.917742	0.865672	0.970501	0.882136	0.931665	0.976601	0.902299
0.015	0.869767	0.973684	0.917742	0.865672	0.970501	0.882136	0.931267	0.976601	0.902299
0.016	0.869767	0.973684	0.917742	0.865672	0.970501	0.881215	0.93087	0.976601	0.902299
0.017	0.869767	0.973684	0.917742	0.865672	0.970501	0.880295	0.930473	0.976601	0.902299
0.018	0.865116	0.973684	0.917742	0.865672	0.970501	0.880295	0.930075	0.976601	0.902299
0.019	0.865116	0.973684	0.917742	0.865672	0.970501	0.879374	0.930075	0.976601	0.898467
0.02	0.865116	0.973684	0.917742	0.865672	0.970501	0.879374	0.929678	0.976601	0.898467
0.021	0.865116	0.973684	0.917742	0.86194	0.970501	0.878453	0.929678	0.976601	0.898467
0.022	0.865116	0.973684	0.917742	0.86194	0.970501	0.878453	0.929281	0.976601	0.898467
0.023	0.865116	0.973684	0.917742	0.86194	0.970501	0.878453	0.929281	0.975369	0.898467
0.024	0.865116	0.973684	0.917742	0.86194	0.970501	0.878453	0.929281	0.975369	0.898467
0.025	0.865116	0.973684	0.916129	0.86194	0.970501	0.877532	0.929281	0.975369	0.898467
0.026	0.865116	0.973684	0.916129	0.86194	0.970501	0.877532	0.928884	0.975369	0.898467
0.027	0.865116	0.973684	0.916129	0.86194	0.970501	0.877532	0.928884	0.975369	0.898467
0.028	0.865116	0.973684	0.916129	0.86194	0.970501	0.877532	0.928486	0.975369	0.898467
0.029	0.865116	0.973684	0.916129	0.86194	0.970501	0.877532	0.928486	0.975369	0.898467
0.03	0.865116	0.973684	0.916129	0.86194	0.970501	0.876611	0.928486	0.975369	0.898467
0.031	0.865116	0.973684	0.916129	0.86194	0.967552	0.876611	0.928486	0.975369	0.898467
0.032	0.865116	0.973684	0.916129	0.86194	0.967552	0.875691	0.928486	0.975369	0.898467
0.033	0.865116	0.972431	0.916129	0.858209	0.967552	0.87477	0.928486	0.975369	0.898467
0.034	0.860465	0.972431	0.916129	0.858209	0.967552	0.87477	0.928089	0.975369	0.898467
0.035	0.860465	0.972431	0.916129	0.858209	0.967552	0.873849	0.928089	0.975369	0.898467
0.036	0.860465	0.972431	0.916129	0.858209	0.967552	0.873849	0.928089	0.975369	0.898467
0.037	0.860465	0.972431	0.916129	0.858209	0.967552	0.873849	0.928089	0.975369	0.898467
0.038	0.855814	0.972431	0.916129	0.858209	0.967552	0.873849	0.928089	0.975369	0.898467
0.039	0.851163	0.972431	0.916129	0.858209	0.967552	0.873849	0.928089	0.975369	0.898467
0.04	0.851163	0.972431	0.916129	0.858209	0.967552	0.872928	0.928089	0.975369	0.898467
0.041	0.851163	0.972431	0.916129	0.858209	0.967552	0.872007	0.928089	0.975369	0.898467
0.042	0.851163	0.972431	0.916129	0.858209	0.967552	0.872007	0.928089	0.975369	0.898467
0.043	0.851163	0.972431	0.916129	0.858209	0.967552	0.872007	0.928089	0.975369	0.898467
0.044	0.851163	0.972431	0.916129	0.854478	0.967552	0.872007	0.928089	0.975369	0.898467
0.045	0.851163	0.972431	0.916129	0.854478	0.967552	0.872007	0.928089	0.975369	0.898467
0.046	0.851163	0.972431	0.916129	0.854478	0.967552	0.871087	0.928089	0.975369	0.896552
0.047	0.851163	0.972431	0.916129	0.854478	0.967552	0.871087	0.927692	0.975369	0.896552
0.048	0.851163	0.972431	0.916129	0.854478	0.967552	0.871087	0.927692	0.975369	0.896552
0.049	0.851163	0.972431	0.916129	0.854478	0.967552	0.871087	0.927692	0.975369	0.896552
0.05	0.851163	0.971178	0.916129	0.854478	0.967552	0.871087	0.927692	0.975369	0.896552
0.051	0.851163	0.971178	0.916129	0.854478	0.967552	0.871087	0.927692	0.975369	0.896552
0.052	0.851163	0.971178	0.916129	0.854478	0.967552	0.871087	0.927692	0.975369	0.896552
0.053	0.851163	0.971178	0.916129	0.854478	0.967552	0.871087	0.927692	0.975369	0.896552
0.054	0.851163	0.971178	0.916129	0.854478	0.967552	0.871087	0.927692	0.975369	0.896552
0.055	0.851163	0.971178	0.916129	0.854478	0.967552	0.871087	0.927692	0.975369	0.896552
0.056	0.851163	0.971178	0.916129	0.854478	0.967552	0.871087	0.927692	0.975369	0.896552
0.057	0.851163	0.971178	0.916129	0.854478	0.967552	0.871087	0.927692	0.975369	0.896552
0.058	0.851163	0.971178	0.916129	0.854478	0.967552	0.871087	0.927692	0.975369	0.896552
0.059	0.851163	0.971178	0.916129	0.854478	0.967552	0.870166	0.927294	0.975369	0.896552
0.06	0.851163	0.971178	0.916129	0.854478	0.967552	0.870166	0.927294	0.975369	0.896552
0.061	0.851163	0.971178	0.916129	0.854478	0.967552	0.870166	0.927294	0.975369	0.896552
0.062	0.851163	0.971178	0.916129	0.854478	0.967552	0.870166	0.927294	0.975369	0.894636
0.063	0.851163	0.971178	0.916129	0.854478	0.967552	0.870166	0.927294	0.975369	0.894636
0.064	0.851163	0.971178	0.914516	0.854478	0.967552	0.870166	0.927294	0.975369	0.894636
0.065	0.851163	0.971178	0.914516	0.850746	0.967552	0.870166	0.927294	0.975369	0.894636
0.066	0.851163	0.971178	0.914516	0.850746	0.967552	0.870166	0.9265	0.975369	0.894636
0.067	0.851163	0.971178	0.914516	0.850746	0.967552	0.870166	0.9265	0.975369	0.894636
0.068	0.851163	0.971178	0.914516	0.850746	0.967552	0.870166	0.9265	0.975369	0.894636
0.069	0.851163	0.971178	0.914516	0.850746	0.967552	0.869245	0.9265	0.975369	0.894636
0.07	0.851163	0.971178	0.914516	0.850746	0.967552	0.869245	0.9265	0.975369	0.894636
0.071	0.851163	0.971178	0.914516	0.847015	0.967552	0.869245	0.926103	0.975369	0.894636
0.072	0.851163	0.971178	0.914516	0.847015	0.967552	0.868324	0.926103	0.975369	0.894636
0.073	0.851163	0.971178	0.914516	0.847015	0.967552	0.868324	0.926103	0.975369	0.894636
0.074	0.851163	0.971178	0.914516	0.847015	0.967552	0.868324	0.925705	0.975369	0.894636
0.075	0.851163	0.971178	0.914516	0.847015	0.967552	0.868324	0.925705	0.975369	0.894636
0.076	0.851163	0.971178	0.914516	0.847015	0.967552	0.867403	0.925705	0.975369	0.894636
0.077	0.851163	0.971178	0.914516	0.847015	0.967552	0.867403	0.925705	0.975369	0.894636
0.078	0.851163	0.971178	0.914516	0.847015	0.967552	0.866483	0.925705	0.975369	0.894636
0.079	0.851163	0.971178	0.914516	0.847015	0.967552	0.866483	0.925308	0.975369	0.894636
0.08	0.851163	0.971178	0.914516	0.847015	0.967552	0.866483	0.924911	0.975369	0.894636
0.081	0.851163	0.971178	0.914516	0.847015	0.967552	0.866483	0.924911	0.975369	0.894636
0.082	0.851163	0.971178	0.914516	0.847015	0.967552	0.866483	0.924911	0.975369	0.89272
0.083	0.851163	0.971178	0.914516	0.847015	0.967552	0.866483	0.924911	0.975369	0.89272
0.084	0.851163	0.971178	0.914516	0.847015	0.967552	0.866483	0.924911	0.975369	0.89272
0.085	0.851163	0.971178	0.914516	0.847015	0.967552	0.866483	0.924911	0.975369	0.89272
0.086	0.851163	0.971178	0.914516	0.847015	0.967552	0.866483	0.924911	0.975369	0.89272
0.087	0.851163	0.971178	0.914516	0.847015	0.967552	0.866483	0.924911	0.975369	0.89272
0.088	0.851163	0.971178	0.914516	0.847015	0.967552	0.866483	0.924911	0.975369	0.89272
0.089	0.851163	0.971178	0.914516	0.847015	0.967552	0.866483	0.924911	0.975369	0.89272
0.09	0.851163	0.971178	0.914516	0.847015	0.967552	0.866483	0.924911	0.975369	0.89272
0.091	0.851163	0.971178	0.914516	0.847015	0.967552	0.866483	0.924911	0.975369	0.89272
0.092	0.851163	0.971178	0.914516	0.847015	0.967552	0.866483	0.924911	0.975369	0.89272
0.093	0.851163	0.971178	0.914516	0.847015	0.967552	0.866483	0.924911	0.975369	0.890805
0.094	0.851163	0.971178	0.914516	0.847015	0.967552	0.866483	0.924513	0.975369	0.890805
0.095	0.851163	0.971178	0.914516	0.847015	0.967552	0.866483	0.924513	0.975369	0.890805
0.096	0.851163	0.971178	0.914516	0.847015	0.967552	0.866483	0.924513	0.975369	0.890805
0.097	0.851163	0.971178	0.914516	0.847015	0.967552	0.866483	0.924513	0.975369	0.890805
0.098	0.851163	0.971178	0.914516	0.847015	0.967552	0.866483	0.924513	0.975369	0.890805
0.099	0.851163	0.971178	0.914516	0.847015	0.967552	0.866483	0.924513	0.975369	0.890805
0.1	0.851163	0.971178	0.914516	0.847015	0.967552	0.866483	0.924513	0.975369	0.890805
0.101	0.851163	0.971178	0.914516	0.847015	0.967552	0.866483	0.924513	0.975369	0.890805
0.102	0.846512	0.971178	0.914516	0.847015	0.967552	0.866483	0.924513	0.975369	0.890805
0.103	0.846512	0.971178	0.914516	0.843284	0.967552	0.866483	0.924513	0.975369	0.890805
0.104	0.846512	0.971178	0.914516	0.843284	0.967552	0.866483	0.924513	0.975369	0.890805
0.105	0.846512	0.971178	0.914516	0.843284	0.967552	0.866483	0.924513	0.975369	0.890805
0.106	0.846512	0.971178	0.914516	0.843284	0.967552	0.866483	0.924513	0.974138	0.890805
0.107	0.846512	0.971178	0.914516	0.839552	0.967552	0.866483	0.924513	0.974138	0.890805
0.108	0.846512	0.971178	0.914516	0.839552	0.967552	0.866483	0.924513	0.974138	0.890805
0.109	0.846512	0.971178	0.914516	0.835821	0.967552	0.866483	0.924513	0.974138	0.890805
0.11	0.846512	0.971178	0.914516	0.835821	0.967552	0.865562	0.924513	0.974138	0.890805
0.111	0.846512	0.971178	0.914516	0.835821	0.967552	0.865562	0.924513	0.974138	0.890805
0.112	0.846512	0.971178	0.914516	0.835821	0.967552	0.865562	0.924513	0.974138	0.890805
0.113	0.846512	0.971178	0.914516	0.835821	0.967552	0.865562	0.924513	0.974138	0.890805
0.114	0.846512	0.971178	0.914516	0.835821	0.967552	0.864641	0.924513	0.974138	0.890805
0.115	0.846512	0.971178	0.914516	0.835821	0.967552	0.86372	0.924513	0.974138	0.890805
0.116	0.846512	0.971178	0.914516	0.835821	0.967552	0.86372	0.924513	0.974138	0.890805
0.117	0.846512	0.971178	0.914516	0.835821	0.967552	0.86372	0.924513	0.974138	0.890805
0.118	0.846512	0.971178	0.914516	0.835821	0.967552	0.86372	0.924513	0.974138	0.890805
0.119	0.846512	0.971178	0.914516	0.835821	0.967552	0.86372	0.924513	0.974138	0.890805
0.12	0.846512	0.971178	0.914516	0.835821	0.967552	0.86372	0.924513	0.974138	0.890805
0.121	0.846512	0.971178	0.914516	0.835821	0.967552	0.86372	0.924513	0.974138	0.890805
0.122	0.846512	0.971178	0.914516	0.835821	0.967552	0.86372	0.924513	0.974138	0.890805
0.123	0.846512	0.971178	0.914516	0.835821	0.967552	0.86372	0.924513	0.974138	0.890805
0.124	0.846512	0.971178	0.914516	0.835821	0.967552	0.86372	0.924513	0.974138	0.890805
0.125	0.846512	0.971178	0.914516	0.835821	0.967552	0.86372	0.924513	0.974138	0.890805
0.126	0.846512	0.971178	0.914516	0.835821	0.967552	0.86372	0.924513	0.974138	0.890805
0.127	0.846512	0.971178	0.914516	0.835821	0.967552	0.86372	0.924513	0.974138	0.890805
0.128	0.846512	0.971178	0.914516	0.835821	0.967552	0.86372	0.924513	0.974138	0.890805
0.129	0.846512	0.971178	0.914516	0.835821	0.967552	0.86372	0.924513	0.974138	0.890805
0.13	0.846512	0.971178	0.914516	0.835821	0.967552	0.86372	0.924513	0.974138	0.890805
0.131	0.846512	0.971178	0.914516	0.835821	0.967552	0.86372	0.924513	0.974138	0.890805
0.132	0.846512	0.971178	0.914516	0.835821	0.967552	0.86372	0.924513	0.974138	0.890805
0.133	0.846512	0.971178	0.914516	0.835821	0.967552	0.86372	0.924513	0.974138	0.890805
0.134	0.846512	0.971178	0.914516	0.835821	0.967552	0.86372	0.924513	0.974138	0.890805
0.135	0.846512	0.971178	0.914516	0.835821	0.967552	0.86372	0.924513	0.974138	0.890805
0.136	0.846512	0.971178	0.914516	0.835821	0.967552	0.86372	0.924513	0.974138	0.890805
0.137	0.846512	0.971178	0.914516	0.835821	0.967552	0.86372	0.924513	0.974138	0.890805
0.138	0.846512	0.969925	0.914516	0.835821	0.967552	0.86372	0.924513	0.974138	0.890805
0.139	0.846512	0.969925	0.914516	0.835821	0.967552	0.86372	0.924513	0.974138	0.890805
0.14	0.846512	0.969925	0.914516	0.835821	0.967552	0.86372	0.924513	0.974138	0.890805
0.141	0.846512	0.969925	0.914516	0.835821	0.967552	0.86372	0.924513	0.974138	0.890805
0.142	0.846512	0.969925	0.914516	0.835821	0.967552	0.86372	0.924513	0.974138	0.890805
0.143	0.846512	0.969925	0.914516	0.835821	0.967552	0.86372	0.924513	0.974138	0.890805
0.144	0.846512	0.969925	0.914516	0.835821	0.967552	0.86372	0.924513	0.974138	0.890805
0.145	0.846512	0.969925	0.914516	0.835821	0.967552	0.862799	0.924513	0.974138	0.890805
0.146	0.846512	0.968672	0.914516	0.835821	0.967552	0.861878	0.924513	0.974138	0.890805
0.147	0.846512	0.968672	0.914516	0.835821	0.967552	0.861878	0.924513	0.974138	0.890805
0.148	0.846512	0.968672	0.914516	0.835821	0.967552	0.861878	0.924116	0.974138	0.890805
0.149	0.846512	0.968672	0.914516	0.835821	0.967552	0.861878	0.924116	0.974138	0.890805
0.15	0.846512	0.968672	0.914516	0.835821	0.967552	0.861878	0.924116	0.974138	0.890805
0.151	0.846512	0.968672	0.914516	0.835821	0.967552	0.861878	0.924116	0.974138	0.890805
0.152	0.846512	0.968672	0.914516	0.835821	0.967552	0.861878	0.924116	0.974138	0.890805
0.153	0.846512	0.968672	0.914516	0.835821	0.967552	0.861878	0.924116	0.974138	0.890805
0.154	0.846512	0.968672	0.914516	0.835821	0.967552	0.861878	0.924116	0.974138	0.890805
0.155	0.846512	0.968672	0.914516	0.835821	0.967552	0.861878	0.924116	0.974138	0.890805
0.156	0.846512	0.968672	0.914516	0.835821	0.967552	0.861878	0.924116	0.974138	0.890805
0.157	0.846512	0.968672	0.914516	0.835821	0.967552	0.861878	0.924116	0.974138	0.890805
0.158	0.846512	0.968672	0.914516	0.835821	0.967552	0.861878	0.924116	0.974138	0.890805
0.159	0.846512	0.968672	0.914516	0.835821	0.967552	0.861878	0.924116	0.974138	0.890805
0.16	0.846512	0.968672	0.914516	0.835821	0.967552	0.861878	0.924116	0.974138	0.890805
0.161	0.846512	0.968672	0.914516	0.835821	0.967552	0.861878	0.924116	0.974138	0.890805
0.162	0.846512	0.968672	0.914516	0.835821	0.967552	0.861878	0.924116	0.974138	0.890805
0.163	0.846512	0.968672	0.914516	0.835821	0.967552	0.861878	0.924116	0.974138	0.890805
0.164	0.846512	0.968672	0.914516	0.835821	0.967552	0.861878	0.923719	0.974138	0.890805
0.165	0.846512	0.968672	0.914516	0.835821	0.967552	0.861878	0.923719	0.974138	0.890805
0.166	0.846512	0.968672	0.914516	0.835821	0.967552	0.861878	0.923719	0.974138	0.890805
0.167	0.846512	0.968672	0.914516	0.835821	0.967552	0.861878	0.923719	0.974138	0.890805
0.168	0.846512	0.968672	0.914516	0.835821	0.967552	0.861878	0.923321	0.974138	0.888889
0.169	0.846512	0.968672	0.914516	0.835821	0.967552	0.861878	0.923321	0.974138	0.888889
0.17	0.846512	0.968672	0.914516	0.835821	0.967552	0.861878	0.923321	0.974138	0.888889
0.171	0.846512	0.968672	0.914516	0.835821	0.967552	0.861878	0.923321	0.974138	0.888889
0.172	0.846512	0.968672	0.914516	0.835821	0.967552	0.861878	0.923321	0.974138	0.888889
0.173	0.846512	0.968672	0.914516	0.835821	0.967552	0.861878	0.923321	0.974138	0.888889
0.174	0.846512	0.968672	0.914516	0.835821	0.967552	0.861878	0.923321	0.974138	0.888889
0.175	0.846512	0.968672	0.914516	0.835821	0.967552	0.861878	0.923321	0.974138	0.888889
0.176	0.846512	0.968672	0.914516	0.835821	0.967552	0.861878	0.922924	0.974138	0.888889
0.177	0.846512	0.968672	0.914516	0.835821	0.967552	0.861878	0.922924	0.974138	0.888889
0.178	0.846512	0.968672	0.914516	0.835821	0.967552	0.860958	0.922924	0.974138	0.888889
0.179	0.846512	0.968672	0.914516	0.835821	0.967552	0.860958	0.922924	0.974138	0.888889
0.18	0.846512	0.968672	0.914516	0.835821	0.967552	0.860037	0.922924	0.974138	0.888889
0.181	0.846512	0.968672	0.914516	0.835821	0.967552	0.860037	0.922924	0.974138	0.888889
0.182	0.846512	0.968672	0.914516	0.835821	0.967552	0.860037	0.922924	0.974138	0.888889
0.183	0.846512	0.968672	0.914516	0.835821	0.967552	0.860037	0.922924	0.974138	0.888889
0.184	0.846512	0.968672	0.914516	0.835821	0.967552	0.860037	0.922924	0.974138	0.888889
0.185	0.846512	0.968672	0.914516	0.835821	0.967552	0.860037	0.922924	0.974138	0.888889
0.186	0.846512	0.968672	0.914516	0.835821	0.967552	0.860037	0.922924	0.974138	0.888889
0.187	0.846512	0.968672	0.914516	0.835821	0.967552	0.860037	0.922924	0.974138	0.888889
0.188	0.846512	0.968672	0.914516	0.835821	0.967552	0.860037	0.922924	0.974138	0.888889
0.189	0.846512	0.968672	0.914516	0.835821	0.967552	0.860037	0.922924	0.974138	0.888889
0.19	0.84186	0.968672	0.914516	0.835821	0.967552	0.859116	0.922924	0.974138	0.888889
0.191	0.84186	0.968672	0.914516	0.835821	0.967552	0.859116	0.922924	0.974138	0.888889
0.192	0.84186	0.968672	0.914516	0.835821	0.967552	0.859116	0.922924	0.974138	0.888889
0.193	0.84186	0.968672	0.914516	0.835821	0.967552	0.859116	0.922924	0.974138	0.888889
0.194	0.84186	0.968672	0.914516	0.835821	0.967552	0.859116	0.922924	0.974138	0.888889
0.195	0.84186	0.968672	0.914516	0.835821	0.967552	0.859116	0.922924	0.974138	0.886973
0.196	0.84186	0.968672	0.914516	0.835821	0.967552	0.859116	0.922527	0.974138	0.886973
0.197	0.84186	0.968672	0.914516	0.835821	0.967552	0.859116	0.922527	0.974138	0.886973
0.198	0.84186	0.968672	0.914516	0.835821	0.967552	0.859116	0.922527	0.974138	0.886973
0.199	0.84186	0.968672	0.914516	0.835821	0.967552	0.859116	0.922527	0.974138	0.886973
0.2	0.84186	0.968672	0.914516	0.835821	0.967552	0.859116	0.922527	0.974138	0.886973
0.201	0.84186	0.968672	0.914516	0.835821	0.967552	0.859116	0.922527	0.974138	0.886973
0.202	0.84186	0.968672	0.914516	0.835821	0.967552	0.859116	0.922527	0.974138	0.886973
0.203	0.84186	0.968672	0.914516	0.835821	0.967552	0.859116	0.922527	0.974138	0.886973
0.204	0.84186	0.968672	0.914516	0.835821	0.967552	0.859116	0.922527	0.974138	0.885057
0.205	0.84186	0.968672	0.914516	0.835821	0.967552	0.859116	0.92213	0.974138	0.885057
0.206	0.84186	0.968672	0.914516	0.835821	0.967552	0.859116	0.92213	0.974138	0.885057
0.207	0.84186	0.968672	0.914516	0.835821	0.967552	0.859116	0.92213	0.974138	0.883142
0.208	0.84186	0.968672	0.914516	0.835821	0.967552	0.859116	0.92213	0.974138	0.883142
0.209	0.84186	0.968672	0.914516	0.835821	0.967552	0.859116	0.92213	0.974138	0.883142
0.21	0.84186	0.968672	0.914516	0.835821	0.967552	0.859116	0.92213	0.974138	0.883142
0.211	0.84186	0.968672	0.914516	0.835821	0.967552	0.859116	0.92213	0.974138	0.883142
0.212	0.84186	0.968672	0.914516	0.835821	0.967552	0.859116	0.921732	0.974138	0.883142
0.213	0.84186	0.968672	0.914516	0.835821	0.967552	0.859116	0.921732	0.974138	0.883142
0.214	0.84186	0.968672	0.914516	0.835821	0.967552	0.859116	0.921732	0.974138	0.883142
0.215	0.84186	0.968672	0.914516	0.835821	0.967552	0.859116	0.921732	0.974138	0.883142
0.216	0.84186	0.968672	0.914516	0.835821	0.967552	0.859116	0.921335	0.974138	0.883142
0.217	0.84186	0.968672	0.914516	0.835821	0.967552	0.859116	0.921335	0.974138	0.883142
0.218	0.84186	0.968672	0.914516	0.835821	0.967552	0.859116	0.921335	0.974138	0.883142
0.219	0.84186	0.968672	0.914516	0.835821	0.967552	0.859116	0.921335	0.974138	0.883142
0.22	0.84186	0.968672	0.914516	0.835821	0.967552	0.859116	0.921335	0.974138	0.883142
0.221	0.84186	0.968672	0.914516	0.835821	0.967552	0.859116	0.921335	0.974138	0.883142
0.222	0.84186	0.968672	0.914516	0.835821	0.967552	0.859116	0.921335	0.974138	0.883142
0.223	0.84186	0.968672	0.914516	0.835821	0.967552	0.859116	0.921335	0.974138	0.883142
0.224	0.84186	0.968672	0.914516	0.835821	0.967552	0.859116	0.921335	0.974138	0.883142
0.225	0.84186	0.968672	0.914516	0.835821	0.967552	0.859116	0.921335	0.974138	0.883142
0.226	0.84186	0.968672	0.914516	0.835821	0.967552	0.859116	0.921335	0.974138	0.881226
0.227	0.84186	0.968672	0.914516	0.835821	0.967552	0.859116	0.921335	0.974138	0.881226
0.228	0.84186	0.968672	0.912903	0.835821	0.967552	0.859116	0.921335	0.974138	0.881226
0.229	0.84186	0.968672	0.912903	0.835821	0.967552	0.859116	0.921335	0.974138	0.881226
0.23	0.84186	0.968672	0.912903	0.835821	0.967552	0.858195	0.921335	0.974138	0.881226
0.231	0.84186	0.968672	0.912903	0.835821	0.967552	0.858195	0.921335	0.974138	0.881226
0.232	0.84186	0.968672	0.912903	0.835821	0.967552	0.858195	0.921335	0.974138	0.881226
0.233	0.84186	0.968672	0.912903	0.835821	0.967552	0.858195	0.921335	0.974138	0.881226
0.234	0.84186	0.968672	0.912903	0.835821	0.967552	0.858195	0.921335	0.974138	0.881226
0.235	0.84186	0.968672	0.912903	0.835821	0.967552	0.858195	0.921335	0.974138	0.881226
0.236	0.84186	0.968672	0.912903	0.835821	0.967552	0.858195	0.921335	0.974138	0.881226
0.237	0.84186	0.968672	0.912903	0.835821	0.967552	0.858195	0.921335	0.974138	0.881226
0.238	0.84186	0.968672	0.912903	0.835821	0.967552	0.858195	0.921335	0.974138	0.881226
0.239	0.84186	0.968672	0.912903	0.835821	0.967552	0.858195	0.921335	0.974138	0.881226
0.24	0.84186	0.968672	0.912903	0.835821	0.967552	0.858195	0.921335	0.974138	0.881226
0.241	0.84186	0.968672	0.912903	0.835821	0.967552	0.858195	0.921335	0.974138	0.881226
0.242	0.84186	0.968672	0.912903	0.835821	0.967552	0.858195	0.920938	0.974138	0.881226
0.243	0.84186	0.968672	0.912903	0.835821	0.967552	0.858195	0.920938	0.974138	0.881226
0.244	0.84186	0.968672	0.912903	0.835821	0.967552	0.858195	0.92054	0.974138	0.881226
0.245	0.84186	0.968672	0.912903	0.835821	0.967552	0.858195	0.92054	0.974138	0.881226
0.246	0.84186	0.968672	0.912903	0.835821	0.967552	0.858195	0.92054	0.974138	0.881226
0.247	0.84186	0.968672	0.912903	0.835821	0.967552	0.858195	0.92054	0.974138	0.881226
0.248	0.84186	0.968672	0.912903	0.835821	0.967552	0.858195	0.92054	0.974138	0.881226
0.249	0.84186	0.968672	0.912903	0.835821	0.967552	0.858195	0.92054	0.974138	0.881226
0.25	0.84186	0.968672	0.912903	0.835821	0.967552	0.858195	0.92054	0.974138	0.881226
0.251	0.84186	0.968672	0.912903	0.835821	0.967552	0.858195	0.92054	0.974138	0.881226
0.252	0.84186	0.968672	0.912903	0.835821	0.967552	0.858195	0.92054	0.974138	0.881226
0.253	0.84186	0.968672	0.912903	0.835821	0.967552	0.858195	0.92054	0.974138	0.881226
0.254	0.84186	0.968672	0.912903	0.835821	0.967552	0.858195	0.92054	0.974138	0.881226
0.255	0.84186	0.968672	0.912903	0.835821	0.967552	0.858195	0.92054	0.974138	0.881226
0.256	0.84186	0.968672	0.912903	0.835821	0.967552	0.858195	0.92054	0.974138	0.881226
0.257	0.84186	0.968672	0.912903	0.835821	0.967552	0.858195	0.92054	0.974138	0.881226
0.258	0.837209	0.968672	0.912903	0.835821	0.967552	0.858195	0.92054	0.974138	0.881226
0.259	0.837209	0.968672	0.912903	0.835821	0.967552	0.858195	0.92054	0.974138	0.881226
0.26	0.837209	0.968672	0.912903	0.835821	0.967552	0.858195	0.92054	0.974138	0.87931
0.261	0.837209	0.968672	0.912903	0.835821	0.967552	0.858195	0.92054	0.974138	0.87931
0.262	0.837209	0.968672	0.912903	0.83209	0.967552	0.858195	0.92054	0.974138	0.87931
0.263	0.837209	0.968672	0.912903	0.83209	0.967552	0.858195	0.92054	0.974138	0.87931
0.264	0.837209	0.968672	0.912903	0.83209	0.967552	0.858195	0.92054	0.974138	0.87931
0.265	0.837209	0.968672	0.912903	0.83209	0.967552	0.858195	0.92054	0.974138	0.87931
0.266	0.837209	0.968672	0.912903	0.83209	0.967552	0.858195	0.92054	0.974138	0.87931
0.267	0.837209	0.968672	0.912903	0.83209	0.967552	0.858195	0.92054	0.974138	0.87931
0.268	0.837209	0.968672	0.912903	0.83209	0.967552	0.858195	0.92054	0.974138	0.87931
0.269	0.837209	0.968672	0.912903	0.83209	0.967552	0.858195	0.920143	0.974138	0.87931
0.27	0.837209	0.968672	0.912903	0.83209	0.967552	0.857274	0.919746	0.974138	0.87931
0.271	0.837209	0.968672	0.912903	0.83209	0.967552	0.857274	0.919746	0.974138	0.87931
0.272	0.837209	0.968672	0.912903	0.828358	0.967552	0.857274	0.919746	0.974138	0.87931
0.273	0.837209	0.968672	0.912903	0.828358	0.967552	0.856354	0.919746	0.974138	0.87931
0.274	0.837209	0.968672	0.912903	0.828358	0.967552	0.856354	0.919746	0.974138	0.87931
0.275	0.837209	0.968672	0.912903	0.828358	0.967552	0.856354	0.919746	0.974138	0.87931
0.276	0.837209	0.967419	0.912903	0.828358	0.967552	0.856354	0.919746	0.974138	0.87931
0.277	0.837209	0.967419	0.912903	0.828358	0.967552	0.856354	0.919746	0.974138	0.87931
0.278	0.837209	0.967419	0.912903	0.828358	0.967552	0.856354	0.919746	0.974138	0.87931
0.279	0.837209	0.967419	0.912903	0.828358	0.967552	0.856354	0.919348	0.974138	0.87931
0.28	0.837209	0.967419	0.912903	0.828358	0.967552	0.856354	0.919348	0.974138	0.87931
0.281	0.837209	0.967419	0.912903	0.828358	0.967552	0.856354	0.919348	0.974138	0.87931
0.282	0.837209	0.967419	0.912903	0.828358	0.967552	0.856354	0.919348	0.974138	0.87931
0.283	0.837209	0.967419	0.91129	0.828358	0.967552	0.856354	0.919348	0.974138	0.87931
0.284	0.837209	0.967419	0.91129	0.828358	0.967552	0.856354	0.919348	0.974138	0.87931
0.285	0.837209	0.967419	0.91129	0.828358	0.967552	0.856354	0.919348	0.974138	0.87931
0.286	0.837209	0.967419	0.91129	0.828358	0.967552	0.856354	0.919348	0.974138	0.87931
0.287	0.837209	0.967419	0.91129	0.828358	0.967552	0.856354	0.919348	0.974138	0.87931
0.288	0.837209	0.967419	0.91129	0.828358	0.967552	0.856354	0.919348	0.974138	0.87931
0.289	0.837209	0.967419	0.91129	0.828358	0.967552	0.856354	0.919348	0.974138	0.87931
0.29	0.837209	0.967419	0.91129	0.828358	0.967552	0.856354	0.919348	0.974138	0.87931
0.291	0.837209	0.967419	0.91129	0.828358	0.967552	0.856354	0.919348	0.974138	0.87931
0.292	0.837209	0.967419	0.91129	0.828358	0.967552	0.856354	0.919348	0.974138	0.87931
0.293	0.837209	0.967419	0.91129	0.828358	0.967552	0.856354	0.919348	0.974138	0.87931
0.294	0.837209	0.967419	0.91129	0.828358	0.967552	0.856354	0.919348	0.974138	0.87931
0.295	0.837209	0.967419	0.91129	0.828358	0.967552	0.856354	0.919348	0.974138	0.87931
0.296	0.837209	0.967419	0.91129	0.828358	0.967552	0.856354	0.919348	0.974138	0.87931
0.297	0.837209	0.967419	0.91129	0.828358	0.967552	0.856354	0.919348	0.974138	0.87931
0.298	0.837209	0.967419	0.91129	0.828358	0.967552	0.856354	0.919348	0.974138	0.87931
0.299	0.837209	0.967419	0.91129	0.828358	0.967552	0.856354	0.919348	0.974138	0.87931
0.3	0.837209	0.967419	0.91129	0.828358	0.967552	0.856354	0.918951	0.974138	0.87931
0.301	0.837209	0.967419	0.91129	0.828358	0.967552	0.856354	0.918951	0.974138	0.87931
0.302	0.837209	0.967419	0.91129	0.828358	0.967552	0.856354	0.918951	0.974138	0.87931
0.303	0.837209	0.967419	0.91129	0.828358	0.967552	0.856354	0.918951	0.974138	0.877395
0.304	0.837209	0.967419	0.91129	0.828358	0.967552	0.856354	0.918951	0.974138	0.877395
0.305	0.837209	0.967419	0.91129	0.828358	0.967552	0.856354	0.918951	0.974138	0.877395
0.306	0.837209	0.967419	0.91129	0.828358	0.967552	0.856354	0.918951	0.974138	0.877395
0.307	0.837209	0.967419	0.91129	0.828358	0.967552	0.856354	0.918951	0.974138	0.877395
0.308	0.837209	0.967419	0.91129	0.828358	0.967552	0.856354	0.918951	0.974138	0.877395
0.309	0.837209	0.967419	0.91129	0.828358	0.967552	0.856354	0.918951	0.974138	0.877395
0.31	0.837209	0.967419	0.91129	0.828358	0.967552	0.856354	0.918951	0.974138	0.877395
0.311	0.837209	0.967419	0.91129	0.828358	0.967552	0.856354	0.918951	0.974138	0.877395
0.312	0.837209	0.967419	0.91129	0.828358	0.967552	0.856354	0.918951	0.974138	0.877395
0.313	0.837209	0.967419	0.91129	0.824627	0.967552	0.856354	0.918951	0.974138	0.877395
0.314	0.837209	0.967419	0.91129	0.824627	0.967552	0.856354	0.918951	0.974138	0.877395
0.315	0.837209	0.967419	0.91129	0.824627	0.967552	0.856354	0.918951	0.974138	0.877395
0.316	0.837209	0.967419	0.91129	0.824627	0.967552	0.856354	0.918951	0.974138	0.877395
0.317	0.837209	0.967419	0.909677	0.824627	0.967552	0.856354	0.918951	0.974138	0.877395
0.318	0.837209	0.967419	0.909677	0.824627	0.967552	0.855433	0.918951	0.974138	0.877395
0.319	0.837209	0.967419	0.909677	0.824627	0.967552	0.855433	0.918554	0.974138	0.877395
0.32	0.837209	0.967419	0.909677	0.824627	0.967552	0.855433	0.918554	0.974138	0.877395
0.321	0.837209	0.967419	0.909677	0.824627	0.967552	0.855433	0.918554	0.974138	0.877395
0.322	0.837209	0.967419	0.909677	0.824627	0.967552	0.855433	0.918554	0.974138	0.877395
0.323	0.837209	0.967419	0.909677	0.824627	0.967552	0.855433	0.918157	0.974138	0.877395
0.324	0.837209	0.967419	0.909677	0.824627	0.967552	0.855433	0.917759	0.974138	0.877395
0.325	0.837209	0.967419	0.909677	0.824627	0.967552	0.855433	0.917759	0.974138	0.877395
0.326	0.837209	0.967419	0.909677	0.824627	0.967552	0.855433	0.917759	0.974138	0.877395
0.327	0.837209	0.967419	0.909677	0.824627	0.967552	0.855433	0.917759	0.974138	0.877395
0.328	0.837209	0.967419	0.909677	0.824627	0.967552	0.855433	0.917759	0.974138	0.877395
0.329	0.837209	0.967419	0.909677	0.824627	0.967552	0.855433	0.917759	0.974138	0.877395
0.33	0.837209	0.967419	0.909677	0.824627	0.967552	0.855433	0.917759	0.974138	0.877395
0.331	0.837209	0.967419	0.909677	0.824627	0.967552	0.855433	0.916965	0.974138	0.877395
0.332	0.837209	0.967419	0.909677	0.824627	0.967552	0.855433	0.916965	0.974138	0.877395
0.333	0.837209	0.967419	0.909677	0.824627	0.967552	0.854512	0.916965	0.974138	0.877395
0.334	0.837209	0.967419	0.909677	0.824627	0.967552	0.854512	0.916567	0.974138	0.877395
0.335	0.837209	0.967419	0.909677	0.824627	0.967552	0.854512	0.916567	0.974138	0.877395
0.336	0.837209	0.967419	0.909677	0.824627	0.967552	0.854512	0.916567	0.974138	0.877395
0.337	0.837209	0.967419	0.909677	0.824627	0.967552	0.854512	0.916567	0.974138	0.877395
0.338	0.837209	0.967419	0.909677	0.824627	0.967552	0.854512	0.916567	0.974138	0.877395
0.339	0.837209	0.967419	0.909677	0.824627	0.967552	0.854512	0.916567	0.974138	0.877395
0.34	0.837209	0.967419	0.909677	0.824627	0.967552	0.854512	0.91617	0.974138	0.877395
0.341	0.837209	0.967419	0.909677	0.824627	0.967552	0.854512	0.91617	0.974138	0.877395
0.342	0.837209	0.967419	0.909677	0.824627	0.967552	0.854512	0.91617	0.974138	0.877395
0.343	0.837209	0.967419	0.909677	0.824627	0.967552	0.854512	0.91617	0.974138	0.877395
0.344	0.837209	0.967419	0.909677	0.824627	0.967552	0.854512	0.91617	0.974138	0.877395
0.345	0.837209	0.967419	0.909677	0.824627	0.967552	0.854512	0.91617	0.974138	0.877395
0.346	0.837209	0.967419	0.909677	0.824627	0.967552	0.854512	0.91617	0.974138	0.877395
0.347	0.837209	0.967419	0.909677	0.824627	0.967552	0.854512	0.91617	0.974138	0.877395
0.348	0.837209	0.967419	0.909677	0.824627	0.967552	0.854512	0.91617	0.974138	0.877395
0.349	0.837209	0.967419	0.909677	0.824627	0.967552	0.854512	0.91617	0.974138	0.877395
0.35	0.837209	0.967419	0.909677	0.824627	0.967552	0.854512	0.91617	0.974138	0.877395
0.351	0.837209	0.967419	0.909677	0.824627	0.967552	0.854512	0.91617	0.974138	0.877395
0.352	0.837209	0.967419	0.909677	0.824627	0.967552	0.854512	0.91617	0.974138	0.877395
0.353	0.837209	0.967419	0.909677	0.824627	0.967552	0.854512	0.91617	0.974138	0.877395
0.354	0.837209	0.967419	0.909677	0.824627	0.967552	0.854512	0.91617	0.974138	0.877395
0.355	0.837209	0.967419	0.909677	0.824627	0.967552	0.854512	0.91617	0.974138	0.877395
0.356	0.837209	0.967419	0.909677	0.824627	0.967552	0.854512	0.91617	0.974138	0.877395
0.357	0.837209	0.967419	0.909677	0.824627	0.967552	0.854512	0.91617	0.974138	0.877395
0.358	0.837209	0.967419	0.909677	0.824627	0.967552	0.854512	0.91617	0.974138	0.877395
0.359	0.837209	0.967419	0.909677	0.824627	0.967552	0.854512	0.91617	0.974138	0.877395
0.36	0.837209	0.967419	0.909677	0.824627	0.967552	0.854512	0.91617	0.974138	0.877395
0.361	0.837209	0.967419	0.909677	0.824627	0.967552	0.854512	0.91617	0.974138	0.877395
0.362	0.837209	0.967419	0.909677	0.824627	0.967552	0.854512	0.91617	0.974138	0.877395
0.363	0.837209	0.967419	0.909677	0.824627	0.967552	0.854512	0.91617	0.974138	0.877395
0.364	0.837209	0.967419	0.909677	0.824627	0.967552	0.854512	0.91617	0.974138	0.877395
0.365	0.837209	0.967419	0.909677	0.824627	0.967552	0.854512	0.91617	0.974138	0.877395
0.366	0.837209	0.967419	0.909677	0.824627	0.967552	0.854512	0.91617	0.974138	0.877395
0.367	0.837209	0.967419	0.909677	0.824627	0.967552	0.854512	0.91617	0.974138	0.877395
0.368	0.837209	0.967419	0.909677	0.824627	0.967552	0.854512	0.91617	0.974138	0.877395
0.369	0.837209	0.967419	0.909677	0.824627	0.967552	0.854512	0.91617	0.974138	0.877395
0.37	0.837209	0.967419	0.909677	0.824627	0.967552	0.853591	0.91617	0.974138	0.877395
0.371	0.837209	0.967419	0.909677	0.824627	0.967552	0.853591	0.91617	0.974138	0.877395
0.372	0.837209	0.967419	0.909677	0.824627	0.967552	0.853591	0.91617	0.974138	0.877395
0.373	0.837209	0.967419	0.909677	0.824627	0.967552	0.853591	0.91617	0.974138	0.877395
0.374	0.837209	0.967419	0.909677	0.824627	0.967552	0.853591	0.91617	0.974138	0.877395
0.375	0.837209	0.967419	0.909677	0.824627	0.967552	0.853591	0.91617	0.974138	0.877395
0.376	0.837209	0.967419	0.909677	0.824627	0.967552	0.853591	0.915773	0.974138	0.877395
0.377	0.837209	0.967419	0.909677	0.824627	0.967552	0.853591	0.915773	0.974138	0.877395
0.378	0.837209	0.967419	0.909677	0.824627	0.967552	0.853591	0.915773	0.974138	0.877395
0.379	0.837209	0.967419	0.909677	0.824627	0.967552	0.853591	0.915773	0.974138	0.877395
0.38	0.837209	0.967419	0.909677	0.824627	0.967552	0.85267	0.915773	0.974138	0.877395
0.381	0.837209	0.967419	0.909677	0.824627	0.967552	0.85267	0.915773	0.974138	0.877395
0.382	0.837209	0.967419	0.909677	0.824627	0.967552	0.85267	0.915773	0.974138	0.877395
0.383	0.837209	0.967419	0.909677	0.824627	0.967552	0.85267	0.915773	0.974138	0.877395
0.384	0.837209	0.967419	0.909677	0.824627	0.967552	0.85267	0.915773	0.974138	0.877395
0.385	0.837209	0.967419	0.909677	0.824627	0.967552	0.85267	0.915773	0.974138	0.877395
0.386	0.837209	0.967419	0.909677	0.824627	0.967552	0.85267	0.915773	0.974138	0.877395
0.387	0.837209	0.967419	0.909677	0.824627	0.967552	0.85267	0.915773	0.974138	0.877395
0.388	0.837209	0.967419	0.909677	0.824627	0.967552	0.85267	0.915773	0.974138	0.877395
0.389	0.837209	0.967419	0.909677	0.824627	0.967552	0.85175	0.915773	0.974138	0.877395
0.39	0.837209	0.967419	0.909677	0.824627	0.967552	0.85175	0.915375	0.974138	0.877395
0.391	0.837209	0.967419	0.909677	0.824627	0.967552	0.85175	0.915375	0.974138	0.877395
0.392	0.837209	0.967419	0.909677	0.824627	0.967552	0.85175	0.915375	0.974138	0.877395
0.393	0.837209	0.967419	0.909677	0.824627	0.967552	0.85175	0.915375	0.974138	0.877395
0.394	0.837209	0.967419	0.909677	0.824627	0.967552	0.85175	0.915375	0.974138	0.877395
0.395	0.837209	0.967419	0.909677	0.824627	0.967552	0.85175	0.915375	0.974138	0.877395
0.396	0.837209	0.967419	0.909677	0.824627	0.967552	0.85175	0.915375	0.974138	0.877395
0.397	0.837209	0.967419	0.909677	0.824627	0.967552	0.85175	0.915375	0.974138	0.877395
0.398	0.837209	0.967419	0.909677	0.824627	0.967552	0.85175	0.915375	0.974138	0.877395
0.399	0.837209	0.967419	0.909677	0.824627	0.967552	0.85175	0.915375	0.974138	0.877395
0.4	0.837209	0.967419	0.909677	0.824627	0.967552	0.85175	0.915375	0.974138	0.877395
0.401	0.837209	0.967419	0.909677	0.824627	0.967552	0.85175	0.915375	0.974138	0.877395
0.402	0.837209	0.967419	0.909677	0.824627	0.967552	0.85175	0.915375	0.974138	0.877395
0.403	0.837209	0.967419	0.909677	0.824627	0.967552	0.850829	0.915375	0.974138	0.877395
0.404	0.837209	0.967419	0.909677	0.824627	0.967552	0.850829	0.915375	0.974138	0.877395
0.405	0.837209	0.967419	0.909677	0.824627	0.967552	0.850829	0.915375	0.974138	0.877395
0.406	0.837209	0.967419	0.909677	0.824627	0.967552	0.850829	0.915375	0.974138	0.877395
0.407	0.837209	0.967419	0.909677	0.824627	0.967552	0.850829	0.915375	0.974138	0.877395
0.408	0.837209	0.967419	0.909677	0.824627	0.967552	0.850829	0.915375	0.974138	0.877395
0.409	0.837209	0.967419	0.909677	0.824627	0.967552	0.850829	0.915375	0.974138	0.877395
0.41	0.837209	0.967419	0.909677	0.824627	0.967552	0.850829	0.915375	0.974138	0.877395
0.411	0.837209	0.967419	0.909677	0.824627	0.967552	0.850829	0.915375	0.974138	0.877395
0.412	0.837209	0.967419	0.909677	0.824627	0.967552	0.850829	0.915375	0.974138	0.877395
0.413	0.837209	0.967419	0.909677	0.824627	0.967552	0.850829	0.915375	0.974138	0.877395
0.414	0.837209	0.967419	0.909677	0.824627	0.967552	0.850829	0.915375	0.974138	0.877395
0.415	0.837209	0.967419	0.909677	0.824627	0.964602	0.850829	0.915375	0.974138	0.877395
0.416	0.837209	0.967419	0.909677	0.824627	0.964602	0.850829	0.914978	0.974138	0.877395
0.417	0.837209	0.967419	0.909677	0.824627	0.964602	0.850829	0.914581	0.974138	0.877395
0.418	0.837209	0.967419	0.909677	0.824627	0.964602	0.850829	0.914581	0.974138	0.877395
0.419	0.837209	0.967419	0.909677	0.824627	0.964602	0.850829	0.914581	0.974138	0.877395
0.42	0.837209	0.967419	0.908065	0.824627	0.964602	0.850829	0.914581	0.974138	0.877395
0.421	0.837209	0.967419	0.908065	0.824627	0.964602	0.850829	0.914581	0.974138	0.877395
0.422	0.837209	0.967419	0.908065	0.824627	0.964602	0.850829	0.914184	0.974138	0.877395
0.423	0.837209	0.967419	0.908065	0.824627	0.964602	0.850829	0.914184	0.974138	0.877395
0.424	0.837209	0.967419	0.908065	0.824627	0.964602	0.850829	0.914184	0.974138	0.877395
0.425	0.837209	0.967419	0.908065	0.824627	0.964602	0.850829	0.913786	0.974138	0.877395
0.426	0.837209	0.967419	0.908065	0.824627	0.964602	0.850829	0.913786	0.974138	0.877395
0.427	0.837209	0.967419	0.908065	0.824627	0.964602	0.850829	0.913786	0.974138	0.877395
0.428	0.837209	0.967419	0.908065	0.824627	0.964602	0.850829	0.913786	0.974138	0.877395
0.429	0.837209	0.967419	0.908065	0.824627	0.964602	0.850829	0.913786	0.974138	0.877395
0.43	0.837209	0.967419	0.908065	0.824627	0.964602	0.850829	0.913786	0.974138	0.877395
0.431	0.837209	0.967419	0.908065	0.824627	0.964602	0.850829	0.913786	0.974138	0.877395
0.432	0.837209	0.967419	0.908065	0.824627	0.964602	0.850829	0.913786	0.974138	0.877395
0.433	0.837209	0.967419	0.908065	0.824627	0.964602	0.850829	0.913389	0.974138	0.877395
0.434	0.837209	0.967419	0.908065	0.824627	0.964602	0.850829	0.913389	0.974138	0.877395
0.435	0.837209	0.967419	0.908065	0.824627	0.964602	0.850829	0.913389	0.974138	0.877395
0.436	0.837209	0.967419	0.908065	0.824627	0.964602	0.850829	0.912992	0.974138	0.877395
0.437	0.837209	0.967419	0.908065	0.824627	0.964602	0.850829	0.912992	0.974138	0.877395
0.438	0.837209	0.967419	0.908065	0.824627	0.964602	0.850829	0.912992	0.974138	0.877395
0.439	0.837209	0.967419	0.908065	0.824627	0.964602	0.850829	0.912992	0.974138	0.877395
0.44	0.837209	0.967419	0.908065	0.824627	0.964602	0.850829	0.912992	0.974138	0.877395
0.441	0.837209	0.967419	0.908065	0.824627	0.964602	0.850829	0.912992	0.974138	0.877395
0.442	0.837209	0.967419	0.908065	0.824627	0.964602	0.850829	0.912992	0.974138	0.877395
0.443	0.837209	0.967419	0.908065	0.824627	0.964602	0.850829	0.912992	0.974138	0.877395
0.444	0.837209	0.967419	0.908065	0.824627	0.964602	0.850829	0.912992	0.974138	0.877395
0.445	0.837209	0.967419	0.908065	0.824627	0.964602	0.850829	0.912992	0.974138	0.877395
0.446	0.837209	0.967419	0.908065	0.824627	0.964602	0.850829	0.912992	0.974138	0.877395
0.447	0.837209	0.967419	0.908065	0.824627	0.964602	0.850829	0.912992	0.974138	0.877395
0.448	0.837209	0.967419	0.908065	0.824627	0.964602	0.850829	0.912992	0.974138	0.877395
0.449	0.837209	0.967419	0.908065	0.824627	0.964602	0.850829	0.912992	0.974138	0.877395
0.45	0.837209	0.967419	0.908065	0.824627	0.964602	0.850829	0.912992	0.974138	0.877395
0.451	0.837209	0.967419	0.908065	0.824627	0.964602	0.850829	0.912992	0.974138	0.877395
0.452	0.837209	0.967419	0.908065	0.824627	0.964602	0.850829	0.912992	0.974138	0.877395
0.453	0.837209	0.967419	0.908065	0.824627	0.964602	0.850829	0.912594	0.974138	0.877395
0.454	0.837209	0.967419	0.908065	0.824627	0.964602	0.850829	0.912594	0.974138	0.877395
0.455	0.837209	0.967419	0.908065	0.824627	0.964602	0.850829	0.912594	0.974138	0.877395
0.456	0.837209	0.967419	0.908065	0.824627	0.964602	0.850829	0.912594	0.974138	0.877395
0.457	0.837209	0.967419	0.908065	0.824627	0.964602	0.850829	0.912594	0.974138	0.877395
0.458	0.837209	0.967419	0.908065	0.824627	0.964602	0.850829	0.912594	0.974138	0.877395
0.459	0.837209	0.967419	0.908065	0.824627	0.964602	0.850829	0.912197	0.974138	0.877395
0.46	0.837209	0.967419	0.908065	0.824627	0.964602	0.850829	0.912197	0.974138	0.877395
0.461	0.837209	0.967419	0.908065	0.824627	0.964602	0.849908	0.912197	0.974138	0.877395
0.462	0.837209	0.967419	0.908065	0.824627	0.964602	0.849908	0.912197	0.974138	0.877395
0.463	0.837209	0.967419	0.908065	0.824627	0.964602	0.849908	0.912197	0.974138	0.877395
0.464	0.837209	0.967419	0.908065	0.824627	0.964602	0.849908	0.912197	0.974138	0.877395
0.465	0.837209	0.967419	0.908065	0.824627	0.964602	0.849908	0.9118	0.974138	0.877395
0.466	0.837209	0.967419	0.908065	0.824627	0.964602	0.849908	0.9118	0.972906	0.877395
0.467	0.837209	0.967419	0.908065	0.824627	0.964602	0.849908	0.9118	0.972906	0.877395
0.468	0.837209	0.967419	0.908065	0.824627	0.964602	0.849908	0.9118	0.972906	0.877395
0.469	0.837209	0.967419	0.908065	0.824627	0.964602	0.849908	0.9118	0.972906	0.877395
0.47	0.837209	0.967419	0.908065	0.824627	0.964602	0.849908	0.9118	0.972906	0.877395
0.471	0.837209	0.967419	0.908065	0.824627	0.964602	0.849908	0.9118	0.972906	0.877395
0.472	0.837209	0.967419	0.908065	0.824627	0.964602	0.849908	0.9118	0.972906	0.877395
0.473	0.837209	0.967419	0.906452	0.824627	0.964602	0.849908	0.9118	0.972906	0.877395
0.474	0.837209	0.967419	0.906452	0.824627	0.964602	0.849908	0.9118	0.972906	0.877395
0.475	0.837209	0.967419	0.906452	0.824627	0.964602	0.849908	0.9118	0.972906	0.877395
0.476	0.837209	0.967419	0.906452	0.824627	0.964602	0.849908	0.911402	0.972906	0.877395
0.477	0.837209	0.967419	0.906452	0.824627	0.964602	0.849908	0.911402	0.972906	0.877395
0.478	0.837209	0.967419	0.906452	0.824627	0.964602	0.848987	0.911402	0.972906	0.877395
0.479	0.837209	0.967419	0.906452	0.824627	0.964602	0.848987	0.911402	0.972906	0.877395
0.48	0.837209	0.967419	0.906452	0.824627	0.964602	0.848987	0.911402	0.972906	0.877395
0.481	0.837209	0.967419	0.906452	0.824627	0.964602	0.848987	0.911402	0.972906	0.877395
0.482	0.837209	0.967419	0.906452	0.824627	0.964602	0.848987	0.911402	0.972906	0.877395
0.483	0.837209	0.967419	0.906452	0.824627	0.964602	0.848987	0.911402	0.972906	0.877395
0.484	0.837209	0.967419	0.906452	0.824627	0.964602	0.848987	0.911402	0.972906	0.877395
0.485	0.837209	0.967419	0.906452	0.824627	0.964602	0.848987	0.911402	0.972906	0.877395
0.486	0.837209	0.967419	0.906452	0.824627	0.964602	0.848987	0.911402	0.972906	0.877395
0.487	0.837209	0.967419	0.906452	0.824627	0.964602	0.848987	0.911402	0.972906	0.875479
0.488	0.837209	0.967419	0.906452	0.824627	0.964602	0.848987	0.911402	0.972906	0.875479
0.489	0.837209	0.967419	0.906452	0.824627	0.964602	0.848987	0.911402	0.972906	0.875479
0.49	0.837209	0.967419	0.906452	0.824627	0.964602	0.848987	0.911005	0.972906	0.875479
0.491	0.837209	0.967419	0.906452	0.824627	0.964602	0.848987	0.911005	0.972906	0.875479
0.492	0.837209	0.967419	0.906452	0.824627	0.964602	0.848987	0.911005	0.972906	0.875479
0.493	0.837209	0.967419	0.906452	0.824627	0.964602	0.848987	0.911005	0.972906	0.875479
0.494	0.837209	0.967419	0.906452	0.824627	0.964602	0.848066	0.911005	0.972906	0.875479
0.495	0.837209	0.967419	0.906452	0.824627	0.964602	0.848066	0.911005	0.972906	0.875479
0.496	0.837209	0.967419	0.906452	0.824627	0.964602	0.848066	0.911005	0.972906	0.875479
0.497	0.837209	0.967419	0.906452	0.824627	0.964602	0.848066	0.911005	0.972906	0.875479
0.498	0.837209	0.967419	0.906452	0.824627	0.964602	0.848066	0.911005	0.972906	0.875479
0.499	0.837209	0.967419	0.906452	0.824627	0.964602	0.848066	0.911005	0.972906	0.875479
0.5	0.837209	0.967419	0.906452	0.824627	0.964602	0.848066	0.911005	0.972906	0.875479
0.501	0.837209	0.967419	0.906452	0.824627	0.964602	0.848066	0.910608	0.972906	0.875479
0.502	0.837209	0.967419	0.904839	0.824627	0.964602	0.848066	0.910211	0.972906	0.875479
0.503	0.837209	0.967419	0.904839	0.824627	0.964602	0.848066	0.910211	0.972906	0.875479
0.504	0.837209	0.967419	0.904839	0.824627	0.964602	0.848066	0.910211	0.972906	0.875479
0.505	0.837209	0.967419	0.904839	0.824627	0.964602	0.848066	0.910211	0.972906	0.875479
0.506	0.837209	0.967419	0.904839	0.824627	0.964602	0.848066	0.910211	0.972906	0.875479
0.507	0.837209	0.967419	0.904839	0.824627	0.964602	0.848066	0.909813	0.972906	0.875479
0.508	0.837209	0.967419	0.904839	0.824627	0.964602	0.848066	0.909813	0.972906	0.875479
0.509	0.837209	0.967419	0.904839	0.824627	0.964602	0.848066	0.909813	0.972906	0.875479
0.51	0.837209	0.967419	0.904839	0.824627	0.964602	0.848066	0.909416	0.972906	0.875479
0.511	0.837209	0.967419	0.904839	0.824627	0.964602	0.848066	0.909416	0.972906	0.875479
0.512	0.837209	0.967419	0.904839	0.824627	0.964602	0.848066	0.909416	0.972906	0.875479
0.513	0.837209	0.967419	0.904839	0.824627	0.964602	0.848066	0.909416	0.972906	0.875479
0.514	0.837209	0.967419	0.904839	0.824627	0.964602	0.847145	0.909416	0.972906	0.875479
0.515	0.837209	0.967419	0.904839	0.824627	0.964602	0.847145	0.909416	0.972906	0.875479
0.516	0.837209	0.967419	0.904839	0.824627	0.964602	0.847145	0.909416	0.972906	0.875479
0.517	0.837209	0.967419	0.904839	0.824627	0.964602	0.847145	0.909416	0.972906	0.875479
0.518	0.837209	0.967419	0.904839	0.824627	0.964602	0.847145	0.909416	0.972906	0.875479
0.519	0.837209	0.967419	0.904839	0.824627	0.964602	0.846225	0.909416	0.972906	0.875479
0.52	0.837209	0.967419	0.904839	0.824627	0.964602	0.846225	0.909416	0.972906	0.875479
0.521	0.837209	0.967419	0.904839	0.824627	0.964602	0.846225	0.909416	0.972906	0.875479
0.522	0.837209	0.967419	0.904839	0.824627	0.964602	0.846225	0.909416	0.972906	0.875479
0.523	0.837209	0.967419	0.904839	0.824627	0.964602	0.846225	0.909416	0.972906	0.875479
0.524	0.837209	0.967419	0.904839	0.824627	0.964602	0.846225	0.909416	0.972906	0.875479
0.525	0.837209	0.967419	0.904839	0.824627	0.964602	0.846225	0.909416	0.972906	0.875479
0.526	0.837209	0.967419	0.904839	0.824627	0.964602	0.846225	0.909019	0.972906	0.875479
0.527	0.837209	0.967419	0.904839	0.824627	0.964602	0.846225	0.909019	0.972906	0.875479
0.528	0.837209	0.967419	0.904839	0.824627	0.964602	0.846225	0.909019	0.972906	0.875479
0.529	0.837209	0.967419	0.904839	0.824627	0.964602	0.846225	0.909019	0.972906	0.875479
0.53	0.837209	0.967419	0.904839	0.824627	0.964602	0.846225	0.909019	0.972906	0.875479
0.531	0.837209	0.967419	0.904839	0.824627	0.964602	0.846225	0.909019	0.972906	0.875479
0.532	0.837209	0.967419	0.904839	0.824627	0.964602	0.846225	0.909019	0.972906	0.875479
0.533	0.837209	0.967419	0.904839	0.824627	0.964602	0.846225	0.909019	0.972906	0.875479
0.534	0.837209	0.967419	0.904839	0.824627	0.964602	0.846225	0.909019	0.972906	0.875479
0.535	0.837209	0.967419	0.904839	0.824627	0.964602	0.846225	0.909019	0.972906	0.875479
0.536	0.837209	0.967419	0.904839	0.824627	0.964602	0.846225	0.909019	0.972906	0.875479
0.537	0.837209	0.967419	0.904839	0.824627	0.964602	0.846225	0.909019	0.972906	0.875479
0.538	0.837209	0.967419	0.904839	0.824627	0.964602	0.845304	0.909019	0.972906	0.875479
0.539	0.837209	0.967419	0.904839	0.824627	0.964602	0.845304	0.908621	0.972906	0.875479
0.54	0.837209	0.967419	0.904839	0.824627	0.964602	0.845304	0.908621	0.972906	0.875479
0.541	0.837209	0.967419	0.904839	0.824627	0.964602	0.845304	0.908224	0.972906	0.875479
0.542	0.837209	0.967419	0.904839	0.824627	0.964602	0.845304	0.908224	0.972906	0.875479
0.543	0.837209	0.967419	0.904839	0.824627	0.964602	0.845304	0.908224	0.972906	0.875479
0.544	0.837209	0.967419	0.904839	0.824627	0.964602	0.844383	0.908224	0.972906	0.875479
0.545	0.837209	0.967419	0.904839	0.824627	0.964602	0.844383	0.908224	0.972906	0.875479
0.546	0.837209	0.967419	0.904839	0.824627	0.964602	0.844383	0.908224	0.972906	0.875479
0.547	0.837209	0.967419	0.904839	0.824627	0.964602	0.844383	0.908224	0.972906	0.875479
0.548	0.837209	0.967419	0.904839	0.824627	0.964602	0.843462	0.908224	0.972906	0.875479
0.549	0.837209	0.967419	0.904839	0.824627	0.964602	0.843462	0.908224	0.972906	0.875479
0.55	0.837209	0.967419	0.904839	0.824627	0.964602	0.843462	0.907827	0.972906	0.875479
0.551	0.837209	0.967419	0.904839	0.824627	0.964602	0.843462	0.907827	0.972906	0.875479
0.552	0.837209	0.967419	0.904839	0.824627	0.964602	0.843462	0.907827	0.972906	0.875479
0.553	0.837209	0.967419	0.904839	0.824627	0.964602	0.843462	0.907827	0.972906	0.875479
0.554	0.837209	0.967419	0.904839	0.824627	0.964602	0.843462	0.907827	0.972906	0.875479
0.555	0.837209	0.967419	0.904839	0.824627	0.964602	0.843462	0.907827	0.972906	0.875479
0.556	0.837209	0.967419	0.904839	0.824627	0.964602	0.843462	0.907827	0.972906	0.875479
0.557	0.837209	0.967419	0.904839	0.824627	0.964602	0.843462	0.907827	0.972906	0.875479
0.558	0.837209	0.967419	0.904839	0.824627	0.964602	0.843462	0.907827	0.972906	0.875479
0.559	0.837209	0.967419	0.904839	0.824627	0.964602	0.843462	0.907827	0.972906	0.875479
0.56	0.837209	0.967419	0.904839	0.824627	0.964602	0.843462	0.907827	0.972906	0.875479
0.561	0.837209	0.967419	0.904839	0.824627	0.964602	0.843462	0.907827	0.972906	0.875479
0.562	0.837209	0.967419	0.904839	0.824627	0.964602	0.843462	0.907827	0.972906	0.875479
0.563	0.837209	0.967419	0.904839	0.824627	0.964602	0.843462	0.907827	0.972906	0.875479
0.564	0.837209	0.967419	0.904839	0.824627	0.964602	0.843462	0.907429	0.972906	0.875479
0.565	0.837209	0.967419	0.904839	0.824627	0.964602	0.843462	0.907032	0.972906	0.875479
0.566	0.837209	0.967419	0.904839	0.824627	0.964602	0.843462	0.907032	0.972906	0.875479
0.567	0.837209	0.967419	0.904839	0.824627	0.964602	0.843462	0.907032	0.972906	0.875479
0.568	0.837209	0.967419	0.904839	0.824627	0.964602	0.843462	0.907032	0.972906	0.875479
0.569	0.837209	0.967419	0.904839	0.824627	0.964602	0.843462	0.907032	0.972906	0.875479
0.57	0.837209	0.967419	0.904839	0.824627	0.964602	0.843462	0.906635	0.972906	0.875479
0.571	0.837209	0.967419	0.904839	0.824627	0.964602	0.843462	0.906238	0.972906	0.875479
0.572	0.837209	0.967419	0.904839	0.824627	0.964602	0.843462	0.906238	0.972906	0.875479
0.573	0.837209	0.967419	0.904839	0.824627	0.964602	0.843462	0.906238	0.972906	0.875479
0.574	0.837209	0.967419	0.904839	0.820896	0.964602	0.843462	0.906238	0.972906	0.875479
0.575	0.837209	0.967419	0.904839	0.820896	0.964602	0.843462	0.90584	0.972906	0.875479
0.576	0.837209	0.967419	0.904839	0.820896	0.964602	0.843462	0.90584	0.972906	0.875479
0.577	0.837209	0.967419	0.904839	0.820896	0.964602	0.843462	0.90584	0.972906	0.875479
0.578	0.837209	0.967419	0.904839	0.820896	0.964602	0.843462	0.90584	0.972906	0.875479
0.579	0.837209	0.967419	0.904839	0.820896	0.964602	0.843462	0.90584	0.972906	0.875479
0.58	0.837209	0.967419	0.904839	0.820896	0.964602	0.843462	0.90584	0.972906	0.875479
0.581	0.837209	0.967419	0.904839	0.820896	0.964602	0.843462	0.90584	0.972906	0.875479
0.582	0.837209	0.967419	0.904839	0.820896	0.964602	0.843462	0.90584	0.972906	0.875479
0.583	0.837209	0.967419	0.904839	0.820896	0.964602	0.843462	0.905443	0.972906	0.875479
0.584	0.837209	0.967419	0.904839	0.820896	0.964602	0.843462	0.905443	0.972906	0.875479
0.585	0.837209	0.967419	0.904839	0.820896	0.964602	0.843462	0.905443	0.972906	0.875479
0.586	0.837209	0.967419	0.904839	0.820896	0.964602	0.843462	0.905443	0.972906	0.875479
0.587	0.837209	0.967419	0.904839	0.820896	0.964602	0.843462	0.905443	0.972906	0.875479
0.588	0.837209	0.967419	0.904839	0.820896	0.964602	0.843462	0.905046	0.972906	0.875479
0.589	0.837209	0.967419	0.904839	0.820896	0.964602	0.843462	0.905046	0.972906	0.875479
0.59	0.837209	0.967419	0.904839	0.820896	0.964602	0.843462	0.905046	0.972906	0.873563
0.591	0.832558	0.967419	0.904839	0.820896	0.964602	0.842541	0.905046	0.972906	0.873563
0.592	0.832558	0.967419	0.904839	0.820896	0.964602	0.842541	0.905046	0.972906	0.873563
0.593	0.832558	0.967419	0.904839	0.820896	0.964602	0.842541	0.905046	0.972906	0.873563
0.594	0.832558	0.967419	0.904839	0.820896	0.964602	0.842541	0.905046	0.972906	0.873563
0.595	0.832558	0.967419	0.904839	0.820896	0.964602	0.842541	0.905046	0.972906	0.873563
0.596	0.832558	0.967419	0.904839	0.820896	0.964602	0.842541	0.905046	0.972906	0.873563
0.597	0.832558	0.967419	0.904839	0.820896	0.964602	0.842541	0.905046	0.972906	0.873563
0.598	0.832558	0.967419	0.904839	0.820896	0.964602	0.842541	0.905046	0.972906	0.873563
0.599	0.832558	0.967419	0.904839	0.820896	0.964602	0.842541	0.905046	0.972906	0.873563
0.6	0.832558	0.967419	0.904839	0.820896	0.964602	0.842541	0.905046	0.972906	0.873563
0.601	0.832558	0.967419	0.904839	0.820896	0.964602	0.842541	0.905046	0.972906	0.873563
0.602	0.832558	0.967419	0.904839	0.820896	0.964602	0.842541	0.905046	0.972906	0.873563
0.603	0.832558	0.967419	0.904839	0.820896	0.964602	0.842541	0.905046	0.972906	0.873563
0.604	0.832558	0.967419	0.904839	0.820896	0.964602	0.842541	0.905046	0.972906	0.873563
0.605	0.832558	0.967419	0.904839	0.820896	0.964602	0.842541	0.905046	0.972906	0.873563
0.606	0.832558	0.967419	0.904839	0.820896	0.964602	0.842541	0.905046	0.972906	0.873563
0.607	0.832558	0.967419	0.904839	0.820896	0.964602	0.842541	0.905046	0.972906	0.873563
0.608	0.832558	0.967419	0.904839	0.820896	0.964602	0.842541	0.905046	0.972906	0.873563
0.609	0.832558	0.966165	0.904839	0.820896	0.964602	0.842541	0.905046	0.972906	0.873563
0.61	0.832558	0.966165	0.904839	0.820896	0.964602	0.842541	0.905046	0.972906	0.873563
0.611	0.827907	0.966165	0.904839	0.820896	0.964602	0.841621	0.905046	0.972906	0.873563
0.612	0.827907	0.966165	0.904839	0.817164	0.964602	0.841621	0.904648	0.972906	0.873563
0.613	0.827907	0.966165	0.904839	0.817164	0.964602	0.841621	0.904648	0.972906	0.873563
0.614	0.827907	0.966165	0.904839	0.817164	0.964602	0.841621	0.904648	0.972906	0.873563
0.615	0.827907	0.966165	0.904839	0.817164	0.964602	0.841621	0.904648	0.972906	0.873563
0.616	0.827907	0.966165	0.904839	0.817164	0.964602	0.841621	0.904648	0.972906	0.873563
0.617	0.827907	0.966165	0.904839	0.817164	0.964602	0.841621	0.904648	0.972906	0.873563
0.618	0.827907	0.966165	0.904839	0.817164	0.964602	0.841621	0.904648	0.972906	0.873563
0.619	0.827907	0.966165	0.904839	0.817164	0.964602	0.841621	0.904648	0.972906	0.873563
0.62	0.827907	0.966165	0.904839	0.817164	0.964602	0.841621	0.904648	0.972906	0.873563
0.621	0.827907	0.966165	0.904839	0.817164	0.964602	0.841621	0.904648	0.972906	0.873563
0.622	0.827907	0.966165	0.904839	0.817164	0.964602	0.841621	0.904648	0.972906	0.873563
0.623	0.827907	0.966165	0.904839	0.817164	0.964602	0.841621	0.904648	0.972906	0.873563
0.624	0.827907	0.966165	0.904839	0.817164	0.964602	0.841621	0.904648	0.972906	0.873563
0.625	0.827907	0.966165	0.904839	0.817164	0.964602	0.841621	0.904648	0.972906	0.873563
0.626	0.827907	0.966165	0.904839	0.817164	0.964602	0.841621	0.904251	0.972906	0.873563
0.627	0.827907	0.966165	0.904839	0.817164	0.964602	0.841621	0.904251	0.972906	0.873563
0.628	0.827907	0.966165	0.904839	0.817164	0.964602	0.841621	0.904251	0.972906	0.873563
0.629	0.827907	0.966165	0.904839	0.817164	0.964602	0.841621	0.904251	0.972906	0.873563
0.63	0.827907	0.966165	0.904839	0.817164	0.964602	0.841621	0.904251	0.972906	0.873563
0.631	0.827907	0.966165	0.904839	0.817164	0.964602	0.8407	0.904251	0.972906	0.873563
0.632	0.827907	0.966165	0.904839	0.817164	0.964602	0.8407	0.904251	0.972906	0.873563
0.633	0.827907	0.966165	0.904839	0.817164	0.964602	0.8407	0.904251	0.972906	0.873563
0.634	0.827907	0.964912	0.904839	0.817164	0.964602	0.8407	0.904251	0.972906	0.873563
0.635	0.827907	0.964912	0.904839	0.817164	0.964602	0.8407	0.904251	0.972906	0.873563
0.636	0.827907	0.964912	0.904839	0.813433	0.964602	0.8407	0.903854	0.972906	0.873563
0.637	0.827907	0.964912	0.904839	0.813433	0.964602	0.8407	0.903854	0.972906	0.873563
0.638	0.827907	0.964912	0.904839	0.813433	0.964602	0.8407	0.903456	0.972906	0.873563
0.639	0.827907	0.964912	0.904839	0.813433	0.964602	0.8407	0.903456	0.972906	0.873563
0.64	0.827907	0.964912	0.904839	0.813433	0.964602	0.8407	0.903456	0.972906	0.873563
0.641	0.827907	0.964912	0.904839	0.813433	0.964602	0.8407	0.903456	0.972906	0.873563
0.642	0.827907	0.964912	0.904839	0.813433	0.964602	0.8407	0.903456	0.972906	0.873563
0.643	0.827907	0.964912	0.904839	0.813433	0.964602	0.8407	0.903456	0.972906	0.873563
0.644	0.827907	0.964912	0.903226	0.813433	0.964602	0.8407	0.903456	0.972906	0.873563
0.645	0.827907	0.964912	0.903226	0.813433	0.964602	0.8407	0.903456	0.972906	0.873563
0.646	0.827907	0.964912	0.903226	0.813433	0.964602	0.8407	0.903059	0.972906	0.873563
0.647	0.827907	0.964912	0.903226	0.813433	0.964602	0.8407	0.903059	0.972906	0.873563
0.648	0.827907	0.964912	0.903226	0.813433	0.964602	0.8407	0.903059	0.972906	0.873563
0.649	0.827907	0.964912	0.903226	0.813433	0.964602	0.8407	0.902662	0.972906	0.873563
0.65	0.827907	0.964912	0.903226	0.813433	0.964602	0.8407	0.902662	0.972906	0.873563
0.651	0.827907	0.964912	0.903226	0.813433	0.964602	0.8407	0.902662	0.972906	0.873563
0.652	0.827907	0.964912	0.903226	0.813433	0.964602	0.8407	0.902662	0.972906	0.873563
0.653	0.827907	0.964912	0.903226	0.813433	0.964602	0.8407	0.902662	0.972906	0.873563
0.654	0.827907	0.964912	0.903226	0.813433	0.964602	0.8407	0.902662	0.972906	0.873563
0.655	0.827907	0.964912	0.903226	0.813433	0.964602	0.8407	0.902662	0.972906	0.873563
0.656	0.827907	0.964912	0.903226	0.813433	0.964602	0.8407	0.902662	0.972906	0.873563
0.657	0.827907	0.964912	0.903226	0.813433	0.964602	0.8407	0.902662	0.972906	0.873563
0.658	0.827907	0.964912	0.903226	0.813433	0.964602	0.8407	0.902265	0.972906	0.873563
0.659	0.827907	0.964912	0.903226	0.813433	0.964602	0.8407	0.902265	0.972906	0.873563
0.66	0.827907	0.964912	0.901613	0.813433	0.964602	0.8407	0.902265	0.972906	0.873563
0.661	0.827907	0.964912	0.901613	0.813433	0.964602	0.8407	0.902265	0.972906	0.873563
0.662	0.827907	0.964912	0.901613	0.813433	0.964602	0.8407	0.902265	0.972906	0.873563
0.663	0.827907	0.963659	0.901613	0.813433	0.964602	0.8407	0.902265	0.972906	0.873563
0.664	0.827907	0.963659	0.901613	0.813433	0.964602	0.8407	0.902265	0.972906	0.873563
0.665	0.827907	0.963659	0.901613	0.813433	0.964602	0.8407	0.902265	0.972906	0.873563
0.666	0.827907	0.963659	0.901613	0.813433	0.964602	0.8407	0.902265	0.972906	0.873563
0.667	0.827907	0.963659	0.901613	0.813433	0.964602	0.8407	0.902265	0.972906	0.873563
0.668	0.827907	0.963659	0.901613	0.813433	0.964602	0.8407	0.902265	0.972906	0.873563
0.669	0.827907	0.963659	0.901613	0.813433	0.964602	0.8407	0.902265	0.972906	0.873563
0.67	0.827907	0.963659	0.901613	0.813433	0.964602	0.8407	0.902265	0.972906	0.873563
0.671	0.827907	0.963659	0.901613	0.813433	0.964602	0.8407	0.902265	0.972906	0.873563
0.672	0.827907	0.963659	0.901613	0.813433	0.964602	0.8407	0.902265	0.972906	0.873563
0.673	0.827907	0.963659	0.901613	0.813433	0.964602	0.8407	0.902265	0.972906	0.873563
0.674	0.827907	0.963659	0.901613	0.813433	0.964602	0.8407	0.902265	0.972906	0.873563
0.675	0.827907	0.963659	0.901613	0.813433	0.964602	0.8407	0.902265	0.972906	0.873563
0.676	0.827907	0.963659	0.901613	0.813433	0.964602	0.8407	0.902265	0.972906	0.873563
0.677	0.827907	0.963659	0.901613	0.813433	0.964602	0.8407	0.902265	0.972906	0.873563
0.678	0.827907	0.963659	0.901613	0.813433	0.964602	0.8407	0.902265	0.972906	0.873563
0.679	0.827907	0.963659	0.901613	0.813433	0.964602	0.8407	0.902265	0.972906	0.873563
0.68	0.827907	0.963659	0.901613	0.813433	0.964602	0.8407	0.902265	0.972906	0.873563
0.681	0.827907	0.963659	0.901613	0.813433	0.964602	0.8407	0.901867	0.972906	0.873563
0.682	0.827907	0.963659	0.901613	0.813433	0.964602	0.8407	0.901867	0.972906	0.873563
0.683	0.827907	0.963659	0.901613	0.813433	0.964602	0.839779	0.901867	0.972906	0.873563
0.684	0.827907	0.963659	0.9	0.813433	0.964602	0.839779	0.901867	0.972906	0.873563
0.685	0.827907	0.963659	0.9	0.813433	0.964602	0.839779	0.901867	0.972906	0.873563
0.686	0.827907	0.963659	0.9	0.813433	0.964602	0.839779	0.901867	0.972906	0.873563
0.687	0.827907	0.963659	0.9	0.813433	0.964602	0.839779	0.901867	0.972906	0.873563
0.688	0.827907	0.963659	0.9	0.813433	0.964602	0.839779	0.90147	0.972906	0.873563
0.689	0.827907	0.963659	0.9	0.813433	0.964602	0.839779	0.90147	0.972906	0.873563
0.69	0.827907	0.963659	0.9	0.813433	0.964602	0.839779	0.90147	0.972906	0.873563
0.691	0.827907	0.963659	0.9	0.809701	0.964602	0.839779	0.90147	0.972906	0.873563
0.692	0.827907	0.963659	0.9	0.80597	0.964602	0.839779	0.90147	0.972906	0.873563
0.693	0.827907	0.963659	0.9	0.80597	0.964602	0.839779	0.90147	0.972906	0.873563
0.694	0.827907	0.963659	0.898387	0.80597	0.964602	0.839779	0.90147	0.972906	0.873563
0.695	0.827907	0.963659	0.898387	0.80597	0.964602	0.839779	0.90147	0.972906	0.873563
0.696	0.827907	0.963659	0.896774	0.80597	0.964602	0.838858	0.90147	0.972906	0.873563
0.697	0.827907	0.963659	0.896774	0.80597	0.964602	0.838858	0.90147	0.972906	0.873563
0.698	0.827907	0.963659	0.896774	0.802239	0.964602	0.838858	0.90147	0.972906	0.873563
0.699	0.827907	0.963659	0.896774	0.802239	0.964602	0.838858	0.90147	0.972906	0.873563
0.7	0.827907	0.963659	0.896774	0.802239	0.964602	0.838858	0.90147	0.972906	0.873563
0.701	0.827907	0.962406	0.896774	0.802239	0.964602	0.838858	0.90147	0.972906	0.873563
0.702	0.827907	0.962406	0.896774	0.802239	0.964602	0.838858	0.90147	0.972906	0.873563
0.703	0.827907	0.962406	0.896774	0.802239	0.964602	0.838858	0.90147	0.972906	0.873563
0.704	0.823256	0.962406	0.896774	0.802239	0.964602	0.838858	0.90147	0.972906	0.873563
0.705	0.823256	0.962406	0.896774	0.802239	0.964602	0.838858	0.90147	0.972906	0.873563
0.706	0.823256	0.962406	0.896774	0.802239	0.964602	0.838858	0.90147	0.972906	0.873563
0.707	0.823256	0.962406	0.896774	0.802239	0.964602	0.838858	0.90147	0.972906	0.873563
0.708	0.823256	0.962406	0.896774	0.802239	0.964602	0.838858	0.90147	0.972906	0.873563
0.709	0.823256	0.962406	0.896774	0.802239	0.964602	0.838858	0.90147	0.972906	0.873563
0.71	0.823256	0.962406	0.896774	0.802239	0.964602	0.838858	0.90147	0.972906	0.873563
0.711	0.823256	0.962406	0.896774	0.802239	0.964602	0.838858	0.901073	0.972906	0.873563
0.712	0.823256	0.962406	0.896774	0.802239	0.964602	0.838858	0.901073	0.972906	0.873563
0.713	0.823256	0.962406	0.896774	0.802239	0.964602	0.838858	0.901073	0.972906	0.873563
0.714	0.823256	0.962406	0.896774	0.802239	0.964602	0.838858	0.901073	0.972906	0.873563
0.715	0.823256	0.962406	0.896774	0.802239	0.964602	0.838858	0.901073	0.972906	0.873563
0.716	0.823256	0.962406	0.896774	0.802239	0.964602	0.838858	0.901073	0.972906	0.873563
0.717	0.823256	0.962406	0.896774	0.802239	0.964602	0.838858	0.901073	0.972906	0.873563
0.718	0.823256	0.962406	0.896774	0.802239	0.964602	0.838858	0.901073	0.972906	0.873563
0.719	0.823256	0.962406	0.896774	0.802239	0.964602	0.838858	0.901073	0.972906	0.873563
0.72	0.823256	0.962406	0.896774	0.802239	0.964602	0.838858	0.901073	0.972906	0.873563
0.721	0.823256	0.962406	0.896774	0.802239	0.964602	0.838858	0.901073	0.972906	0.873563
0.722	0.823256	0.962406	0.896774	0.802239	0.964602	0.838858	0.901073	0.972906	0.873563
0.723	0.823256	0.962406	0.896774	0.802239	0.964602	0.838858	0.901073	0.972906	0.873563
0.724	0.823256	0.962406	0.896774	0.802239	0.964602	0.838858	0.900675	0.972906	0.873563
0.725	0.823256	0.962406	0.896774	0.802239	0.964602	0.838858	0.900675	0.972906	0.873563
0.726	0.823256	0.962406	0.896774	0.802239	0.964602	0.838858	0.900278	0.972906	0.873563
0.727	0.823256	0.962406	0.896774	0.802239	0.964602	0.838858	0.899881	0.972906	0.873563
0.728	0.823256	0.962406	0.896774	0.802239	0.964602	0.837937	0.899881	0.972906	0.873563
0.729	0.823256	0.962406	0.896774	0.802239	0.964602	0.837937	0.899881	0.972906	0.873563
0.73	0.823256	0.962406	0.896774	0.802239	0.964602	0.837937	0.899881	0.972906	0.873563
0.731	0.823256	0.962406	0.896774	0.802239	0.964602	0.837937	0.899881	0.972906	0.873563
0.732	0.823256	0.962406	0.896774	0.802239	0.964602	0.837937	0.899881	0.972906	0.873563
0.733	0.823256	0.962406	0.896774	0.802239	0.964602	0.837937	0.899881	0.972906	0.873563
0.734	0.823256	0.962406	0.896774	0.802239	0.964602	0.837937	0.899881	0.972906	0.871648
0.735	0.823256	0.962406	0.896774	0.802239	0.964602	0.837937	0.899881	0.972906	0.871648
0.736	0.823256	0.962406	0.896774	0.802239	0.964602	0.837937	0.899881	0.972906	0.871648
0.737	0.823256	0.962406	0.896774	0.802239	0.964602	0.837937	0.899881	0.972906	0.871648
0.738	0.823256	0.962406	0.896774	0.802239	0.964602	0.837937	0.899881	0.972906	0.871648
0.739	0.823256	0.962406	0.896774	0.802239	0.964602	0.837937	0.899881	0.972906	0.871648
0.74	0.823256	0.962406	0.896774	0.802239	0.964602	0.837937	0.899881	0.972906	0.871648
0.741	0.823256	0.961153	0.896774	0.802239	0.964602	0.837937	0.899881	0.972906	0.871648
0.742	0.823256	0.961153	0.896774	0.802239	0.964602	0.837017	0.899881	0.972906	0.871648
0.743	0.823256	0.961153	0.896774	0.802239	0.964602	0.837017	0.899881	0.972906	0.871648
0.744	0.818605	0.961153	0.896774	0.802239	0.964602	0.836096	0.899881	0.972906	0.871648
0.745	0.818605	0.961153	0.896774	0.802239	0.964602	0.836096	0.899881	0.972906	0.871648
0.746	0.818605	0.961153	0.896774	0.802239	0.964602	0.836096	0.899881	0.972906	0.871648
0.747	0.818605	0.961153	0.895161	0.802239	0.964602	0.835175	0.899881	0.972906	0.871648
0.748	0.818605	0.961153	0.895161	0.802239	0.964602	0.834254	0.899881	0.972906	0.871648
0.749	0.818605	0.961153	0.895161	0.802239	0.964602	0.834254	0.899881	0.972906	0.871648
0.75	0.818605	0.961153	0.895161	0.802239	0.964602	0.834254	0.899881	0.972906	0.871648
0.751	0.818605	0.961153	0.895161	0.802239	0.964602	0.834254	0.899881	0.972906	0.871648
0.752	0.818605	0.961153	0.895161	0.802239	0.964602	0.834254	0.899881	0.972906	0.871648
0.753	0.818605	0.961153	0.895161	0.802239	0.964602	0.834254	0.899881	0.972906	0.871648
0.754	0.818605	0.961153	0.895161	0.802239	0.964602	0.834254	0.899484	0.972906	0.871648
0.755	0.818605	0.961153	0.895161	0.802239	0.964602	0.834254	0.899484	0.972906	0.871648
0.756	0.818605	0.961153	0.895161	0.802239	0.964602	0.834254	0.899484	0.972906	0.871648
0.757	0.818605	0.961153	0.895161	0.802239	0.964602	0.834254	0.899484	0.972906	0.871648
0.758	0.818605	0.961153	0.895161	0.802239	0.964602	0.834254	0.899484	0.972906	0.871648
0.759	0.818605	0.961153	0.895161	0.802239	0.964602	0.834254	0.899484	0.972906	0.871648
0.76	0.818605	0.961153	0.895161	0.802239	0.964602	0.834254	0.899484	0.972906	0.871648
0.761	0.818605	0.961153	0.895161	0.802239	0.964602	0.834254	0.899484	0.972906	0.871648
0.762	0.818605	0.961153	0.895161	0.802239	0.964602	0.834254	0.899484	0.972906	0.871648
0.763	0.818605	0.961153	0.895161	0.802239	0.964602	0.834254	0.899484	0.972906	0.871648
0.764	0.818605	0.961153	0.895161	0.802239	0.964602	0.834254	0.899484	0.972906	0.871648
0.765	0.818605	0.9599	0.895161	0.802239	0.964602	0.834254	0.899484	0.972906	0.871648
0.766	0.818605	0.9599	0.895161	0.802239	0.964602	0.834254	0.899484	0.972906	0.871648
0.767	0.818605	0.958647	0.895161	0.802239	0.964602	0.834254	0.899484	0.972906	0.871648
0.768	0.818605	0.958647	0.895161	0.802239	0.964602	0.834254	0.899484	0.972906	0.871648
0.769	0.818605	0.958647	0.895161	0.802239	0.964602	0.834254	0.899484	0.972906	0.871648
0.77	0.818605	0.958647	0.895161	0.802239	0.964602	0.834254	0.899484	0.972906	0.871648
0.771	0.818605	0.958647	0.895161	0.802239	0.964602	0.834254	0.899484	0.972906	0.871648
0.772	0.818605	0.958647	0.895161	0.802239	0.964602	0.834254	0.899484	0.971675	0.871648
0.773	0.818605	0.958647	0.895161	0.802239	0.964602	0.834254	0.899484	0.971675	0.871648
0.774	0.818605	0.958647	0.895161	0.802239	0.964602	0.834254	0.899086	0.970443	0.871648
0.775	0.818605	0.958647	0.893548	0.802239	0.964602	0.834254	0.899086	0.970443	0.871648
0.776	0.818605	0.958647	0.893548	0.802239	0.964602	0.834254	0.899086	0.970443	0.871648
0.777	0.818605	0.958647	0.893548	0.802239	0.964602	0.834254	0.899086	0.970443	0.871648
0.778	0.818605	0.958647	0.893548	0.802239	0.964602	0.834254	0.899086	0.970443	0.871648
0.779	0.818605	0.958647	0.893548	0.802239	0.964602	0.834254	0.899086	0.970443	0.871648
0.78	0.818605	0.958647	0.893548	0.802239	0.964602	0.834254	0.899086	0.970443	0.871648
0.781	0.818605	0.958647	0.893548	0.802239	0.964602	0.834254	0.899086	0.970443	0.871648
0.782	0.818605	0.958647	0.893548	0.802239	0.964602	0.834254	0.899086	0.970443	0.871648
0.783	0.818605	0.958647	0.893548	0.802239	0.964602	0.834254	0.899086	0.970443	0.871648
0.784	0.818605	0.958647	0.893548	0.802239	0.964602	0.834254	0.898689	0.970443	0.871648
0.785	0.818605	0.958647	0.893548	0.802239	0.964602	0.834254	0.898689	0.970443	0.871648
0.786	0.818605	0.958647	0.893548	0.802239	0.964602	0.834254	0.898292	0.970443	0.871648
0.787	0.818605	0.958647	0.893548	0.802239	0.964602	0.834254	0.898292	0.970443	0.871648
0.788	0.818605	0.958647	0.893548	0.802239	0.964602	0.834254	0.898292	0.970443	0.871648
0.789	0.818605	0.958647	0.893548	0.802239	0.964602	0.834254	0.898292	0.970443	0.871648
0.79	0.818605	0.958647	0.893548	0.802239	0.964602	0.834254	0.897894	0.970443	0.871648
0.791	0.818605	0.958647	0.893548	0.802239	0.964602	0.834254	0.897497	0.970443	0.871648
0.792	0.818605	0.958647	0.893548	0.802239	0.964602	0.834254	0.8971	0.970443	0.871648
0.793	0.818605	0.958647	0.893548	0.802239	0.964602	0.834254	0.8971	0.970443	0.871648
0.794	0.818605	0.958647	0.893548	0.802239	0.964602	0.834254	0.8971	0.970443	0.871648
0.795	0.818605	0.958647	0.893548	0.802239	0.964602	0.833333	0.8971	0.970443	0.871648
0.796	0.818605	0.958647	0.893548	0.802239	0.964602	0.833333	0.8971	0.970443	0.871648
0.797	0.818605	0.958647	0.893548	0.802239	0.964602	0.833333	0.8971	0.970443	0.871648
0.798	0.818605	0.958647	0.893548	0.802239	0.964602	0.833333	0.8971	0.970443	0.871648
0.799	0.818605	0.958647	0.893548	0.802239	0.964602	0.833333	0.8971	0.970443	0.871648
0.8	0.818605	0.958647	0.893548	0.802239	0.964602	0.833333	0.8971	0.970443	0.871648
0.801	0.818605	0.957393	0.893548	0.798507	0.964602	0.833333	0.8971	0.970443	0.871648
0.802	0.818605	0.957393	0.893548	0.798507	0.964602	0.833333	0.8971	0.970443	0.871648
0.803	0.818605	0.957393	0.893548	0.798507	0.964602	0.833333	0.8971	0.970443	0.871648
0.804	0.818605	0.957393	0.893548	0.798507	0.964602	0.833333	0.8971	0.970443	0.871648
0.805	0.818605	0.957393	0.893548	0.798507	0.964602	0.833333	0.8971	0.970443	0.871648
0.806	0.818605	0.957393	0.893548	0.798507	0.964602	0.833333	0.896702	0.970443	0.871648
0.807	0.818605	0.957393	0.893548	0.798507	0.964602	0.833333	0.896702	0.970443	0.871648
0.808	0.818605	0.957393	0.893548	0.798507	0.964602	0.833333	0.896702	0.970443	0.871648
0.809	0.818605	0.957393	0.893548	0.798507	0.964602	0.833333	0.896702	0.970443	0.871648
0.81	0.818605	0.957393	0.893548	0.798507	0.964602	0.833333	0.896305	0.969212	0.871648
0.811	0.818605	0.957393	0.893548	0.798507	0.964602	0.833333	0.896305	0.969212	0.871648
0.812	0.818605	0.957393	0.893548	0.798507	0.964602	0.833333	0.896305	0.969212	0.871648
0.813	0.818605	0.957393	0.893548	0.798507	0.964602	0.833333	0.896305	0.969212	0.871648
0.814	0.818605	0.957393	0.893548	0.798507	0.964602	0.833333	0.896305	0.969212	0.871648
0.815	0.818605	0.957393	0.893548	0.798507	0.964602	0.833333	0.896305	0.969212	0.871648
0.816	0.818605	0.957393	0.893548	0.798507	0.964602	0.833333	0.896305	0.969212	0.871648
0.817	0.818605	0.957393	0.893548	0.798507	0.964602	0.833333	0.896305	0.969212	0.871648
0.818	0.818605	0.95614	0.893548	0.798507	0.964602	0.833333	0.896305	0.969212	0.871648
0.819	0.818605	0.95614	0.891935	0.798507	0.964602	0.833333	0.896305	0.969212	0.871648
0.82	0.818605	0.954887	0.891935	0.798507	0.964602	0.833333	0.896305	0.969212	0.871648
0.821	0.818605	0.954887	0.891935	0.798507	0.964602	0.833333	0.896305	0.969212	0.871648
0.822	0.818605	0.954887	0.891935	0.798507	0.964602	0.833333	0.896305	0.969212	0.871648
0.823	0.818605	0.954887	0.891935	0.798507	0.964602	0.833333	0.895908	0.969212	0.871648
0.824	0.818605	0.954887	0.891935	0.794776	0.964602	0.833333	0.895908	0.969212	0.871648
0.825	0.818605	0.954887	0.891935	0.794776	0.964602	0.833333	0.895908	0.969212	0.871648
0.826	0.818605	0.954887	0.891935	0.794776	0.964602	0.833333	0.895908	0.969212	0.871648
0.827	0.818605	0.954887	0.891935	0.794776	0.964602	0.833333	0.895908	0.969212	0.871648
0.828	0.818605	0.954887	0.891935	0.794776	0.964602	0.833333	0.895908	0.969212	0.871648
0.829	0.818605	0.954887	0.891935	0.794776	0.964602	0.833333	0.895511	0.969212	0.871648
0.83	0.818605	0.954887	0.891935	0.794776	0.964602	0.832413	0.895511	0.969212	0.871648
0.831	0.818605	0.954887	0.891935	0.794776	0.964602	0.832413	0.895511	0.969212	0.871648
0.832	0.818605	0.954887	0.891935	0.794776	0.964602	0.832413	0.895511	0.969212	0.871648
0.833	0.818605	0.954887	0.891935	0.791045	0.964602	0.832413	0.895511	0.969212	0.871648
0.834	0.818605	0.954887	0.891935	0.791045	0.964602	0.832413	0.895511	0.969212	0.871648
0.835	0.818605	0.954887	0.891935	0.791045	0.964602	0.832413	0.895511	0.969212	0.871648
0.836	0.818605	0.953634	0.891935	0.791045	0.964602	0.832413	0.895511	0.969212	0.871648
0.837	0.818605	0.953634	0.891935	0.791045	0.964602	0.832413	0.895511	0.969212	0.871648
0.838	0.818605	0.953634	0.891935	0.791045	0.964602	0.832413	0.895511	0.969212	0.871648
0.839	0.818605	0.953634	0.891935	0.791045	0.964602	0.832413	0.895113	0.969212	0.871648
0.84	0.818605	0.953634	0.891935	0.791045	0.964602	0.832413	0.894716	0.969212	0.871648
0.841	0.818605	0.953634	0.891935	0.791045	0.964602	0.831492	0.894716	0.969212	0.871648
0.842	0.818605	0.953634	0.891935	0.791045	0.964602	0.831492	0.894319	0.969212	0.871648
0.843	0.818605	0.953634	0.891935	0.791045	0.964602	0.831492	0.894319	0.969212	0.871648
0.844	0.818605	0.953634	0.891935	0.791045	0.964602	0.831492	0.894319	0.969212	0.871648
0.845	0.818605	0.953634	0.891935	0.791045	0.964602	0.831492	0.894319	0.969212	0.871648
0.846	0.818605	0.952381	0.891935	0.791045	0.964602	0.831492	0.894319	0.969212	0.871648
0.847	0.818605	0.951128	0.891935	0.791045	0.964602	0.831492	0.894319	0.969212	0.871648
0.848	0.818605	0.951128	0.891935	0.791045	0.964602	0.831492	0.894319	0.969212	0.871648
0.849	0.818605	0.951128	0.891935	0.791045	0.964602	0.830571	0.894319	0.969212	0.871648
0.85	0.818605	0.951128	0.891935	0.791045	0.964602	0.82965	0.894319	0.969212	0.871648
0.851	0.818605	0.951128	0.891935	0.791045	0.964602	0.82965	0.894319	0.969212	0.871648
0.852	0.818605	0.951128	0.891935	0.791045	0.964602	0.82965	0.894319	0.969212	0.871648
0.853	0.818605	0.951128	0.891935	0.791045	0.964602	0.82965	0.894319	0.969212	0.871648
0.854	0.818605	0.951128	0.891935	0.791045	0.964602	0.82965	0.894319	0.969212	0.871648
0.855	0.818605	0.951128	0.891935	0.791045	0.964602	0.82965	0.894319	0.969212	0.871648
0.856	0.818605	0.951128	0.891935	0.791045	0.964602	0.82965	0.894319	0.969212	0.871648
0.857	0.818605	0.951128	0.891935	0.791045	0.964602	0.82965	0.894319	0.96798	0.871648
0.858	0.818605	0.951128	0.891935	0.787313	0.964602	0.82965	0.893921	0.96798	0.871648
0.859	0.818605	0.951128	0.891935	0.787313	0.964602	0.82965	0.893921	0.96798	0.871648
0.86	0.818605	0.951128	0.891935	0.787313	0.964602	0.82965	0.893921	0.96798	0.871648
0.861	0.818605	0.951128	0.891935	0.787313	0.964602	0.82965	0.893524	0.96798	0.871648
0.862	0.818605	0.951128	0.891935	0.787313	0.964602	0.82965	0.893524	0.96798	0.871648
0.863	0.818605	0.951128	0.891935	0.787313	0.964602	0.82965	0.893524	0.96798	0.871648
0.864	0.818605	0.951128	0.891935	0.787313	0.964602	0.82965	0.893524	0.96798	0.871648
0.865	0.818605	0.951128	0.891935	0.787313	0.964602	0.82965	0.893524	0.96798	0.871648
0.866	0.818605	0.951128	0.891935	0.787313	0.964602	0.82965	0.893524	0.96798	0.871648
0.867	0.818605	0.951128	0.891935	0.787313	0.964602	0.82965	0.893524	0.96798	0.871648
0.868	0.818605	0.951128	0.891935	0.787313	0.964602	0.82965	0.893524	0.96798	0.871648
0.869	0.818605	0.951128	0.891935	0.787313	0.964602	0.82965	0.893524	0.96798	0.871648
0.87	0.818605	0.949875	0.891935	0.787313	0.964602	0.82965	0.893524	0.96798	0.871648
0.871	0.818605	0.948622	0.891935	0.787313	0.964602	0.82965	0.893127	0.96798	0.871648
0.872	0.818605	0.948622	0.891935	0.787313	0.964602	0.82965	0.893127	0.96798	0.871648
0.873	0.818605	0.948622	0.891935	0.787313	0.964602	0.82965	0.893127	0.96798	0.871648
0.874	0.818605	0.948622	0.891935	0.787313	0.964602	0.82965	0.893127	0.96798	0.871648
0.875	0.818605	0.948622	0.891935	0.787313	0.964602	0.82965	0.893127	0.96798	0.871648
0.876	0.818605	0.948622	0.891935	0.787313	0.964602	0.82965	0.892729	0.96798	0.871648
0.877	0.818605	0.948622	0.891935	0.787313	0.964602	0.82965	0.892729	0.96798	0.871648
0.878	0.818605	0.948622	0.891935	0.787313	0.964602	0.82965	0.892729	0.96798	0.871648
0.879	0.818605	0.948622	0.891935	0.787313	0.964602	0.82965	0.892729	0.96798	0.871648
0.88	0.818605	0.948622	0.891935	0.787313	0.964602	0.82965	0.892332	0.96798	0.871648
0.881	0.818605	0.948622	0.891935	0.787313	0.964602	0.82965	0.891935	0.96798	0.871648
0.882	0.818605	0.948622	0.891935	0.787313	0.964602	0.82965	0.891935	0.96798	0.871648
0.883	0.818605	0.948622	0.891935	0.787313	0.964602	0.82965	0.891935	0.96798	0.871648
0.884	0.818605	0.948622	0.891935	0.787313	0.964602	0.82965	0.891935	0.96798	0.871648
0.885	0.818605	0.948622	0.891935	0.787313	0.964602	0.828729	0.891935	0.96798	0.871648
0.886	0.818605	0.947368	0.891935	0.787313	0.964602	0.828729	0.891538	0.96798	0.871648
0.887	0.818605	0.947368	0.891935	0.787313	0.964602	0.827808	0.891538	0.96798	0.871648
0.888	0.818605	0.947368	0.891935	0.787313	0.964602	0.827808	0.891538	0.96798	0.871648
0.889	0.818605	0.947368	0.891935	0.787313	0.964602	0.827808	0.890743	0.96798	0.871648
0.89	0.818605	0.947368	0.891935	0.787313	0.964602	0.827808	0.890743	0.96798	0.871648
0.891	0.818605	0.947368	0.891935	0.787313	0.964602	0.827808	0.890743	0.96798	0.871648
0.892	0.818605	0.947368	0.891935	0.787313	0.964602	0.827808	0.890346	0.96798	0.871648
0.893	0.818605	0.947368	0.891935	0.787313	0.964602	0.827808	0.890346	0.96798	0.871648
0.894	0.818605	0.947368	0.891935	0.787313	0.964602	0.827808	0.890346	0.96798	0.871648
0.895	0.818605	0.947368	0.891935	0.783582	0.964602	0.826888	0.890346	0.96798	0.871648
0.896	0.818605	0.947368	0.891935	0.783582	0.964602	0.826888	0.890346	0.96798	0.871648
0.897	0.818605	0.947368	0.891935	0.783582	0.964602	0.826888	0.890346	0.96798	0.871648
0.898	0.818605	0.947368	0.891935	0.783582	0.964602	0.825967	0.889948	0.96798	0.871648
0.899	0.818605	0.947368	0.891935	0.783582	0.964602	0.825967	0.889948	0.96798	0.871648
0.9	0.818605	0.947368	0.891935	0.783582	0.964602	0.825967	0.889948	0.96798	0.871648
0.901	0.818605	0.947368	0.891935	0.783582	0.964602	0.825967	0.889948	0.96798	0.871648
0.902	0.818605	0.947368	0.891935	0.783582	0.964602	0.825967	0.889551	0.96798	0.871648
0.903	0.818605	0.947368	0.891935	0.783582	0.964602	0.825967	0.889551	0.96798	0.871648
0.904	0.818605	0.947368	0.891935	0.783582	0.964602	0.825967	0.889551	0.96798	0.871648
0.905	0.818605	0.947368	0.891935	0.783582	0.964602	0.825967	0.889551	0.96798	0.871648
0.906	0.818605	0.947368	0.891935	0.783582	0.964602	0.825967	0.889551	0.96798	0.871648
0.907	0.818605	0.947368	0.891935	0.783582	0.964602	0.825967	0.889551	0.96798	0.871648
0.908	0.818605	0.947368	0.891935	0.783582	0.964602	0.825046	0.888756	0.96798	0.871648
0.909	0.818605	0.947368	0.891935	0.783582	0.964602	0.824125	0.888756	0.96798	0.871648
0.91	0.818605	0.947368	0.891935	0.783582	0.964602	0.824125	0.888756	0.96798	0.871648
0.911	0.818605	0.947368	0.891935	0.783582	0.964602	0.824125	0.888359	0.96798	0.871648
0.912	0.818605	0.947368	0.891935	0.783582	0.964602	0.824125	0.888359	0.96798	0.871648
0.913	0.818605	0.947368	0.891935	0.779851	0.964602	0.824125	0.888359	0.96798	0.869732
0.914	0.818605	0.946115	0.891935	0.779851	0.964602	0.824125	0.888359	0.96798	0.869732
0.915	0.818605	0.946115	0.891935	0.776119	0.964602	0.824125	0.888359	0.96798	0.869732
0.916	0.818605	0.946115	0.891935	0.776119	0.964602	0.824125	0.887962	0.96798	0.869732
0.917	0.818605	0.946115	0.891935	0.776119	0.964602	0.824125	0.887565	0.96798	0.869732
0.918	0.818605	0.946115	0.891935	0.776119	0.964602	0.824125	0.887565	0.96798	0.869732
0.919	0.818605	0.946115	0.891935	0.776119	0.964602	0.824125	0.887565	0.96798	0.869732
0.92	0.818605	0.946115	0.891935	0.776119	0.964602	0.824125	0.887167	0.96798	0.869732
0.921	0.818605	0.946115	0.890323	0.776119	0.964602	0.824125	0.88677	0.96798	0.869732
0.922	0.818605	0.946115	0.890323	0.776119	0.964602	0.824125	0.886373	0.96798	0.869732
0.923	0.818605	0.946115	0.890323	0.776119	0.964602	0.824125	0.886373	0.96798	0.869732
0.924	0.818605	0.946115	0.890323	0.776119	0.964602	0.824125	0.886373	0.96798	0.869732
0.925	0.818605	0.946115	0.890323	0.776119	0.964602	0.824125	0.886373	0.96798	0.869732
0.926	0.818605	0.946115	0.890323	0.776119	0.964602	0.823204	0.886373	0.96798	0.869732
0.927	0.818605	0.946115	0.890323	0.772388	0.964602	0.823204	0.886373	0.96798	0.867816
0.928	0.818605	0.946115	0.890323	0.772388	0.964602	0.823204	0.886373	0.96798	0.867816
0.929	0.818605	0.946115	0.890323	0.772388	0.964602	0.823204	0.886373	0.96798	0.867816
0.93	0.818605	0.946115	0.890323	0.772388	0.964602	0.822284	0.886373	0.96798	0.867816
0.931	0.818605	0.946115	0.88871	0.772388	0.964602	0.822284	0.885975	0.96798	0.867816
0.932	0.818605	0.946115	0.88871	0.768657	0.964602	0.822284	0.885975	0.96798	0.867816
0.933	0.818605	0.946115	0.88871	0.768657	0.964602	0.821363	0.885181	0.96798	0.867816
0.934	0.818605	0.946115	0.88871	0.768657	0.964602	0.819521	0.885181	0.96798	0.867816
0.935	0.813953	0.946115	0.88871	0.768657	0.964602	0.819521	0.885181	0.96798	0.867816
0.936	0.813953	0.944862	0.88871	0.768657	0.964602	0.819521	0.885181	0.96798	0.867816
0.937	0.813953	0.944862	0.88871	0.764925	0.964602	0.819521	0.885181	0.96798	0.867816
0.938	0.813953	0.944862	0.88871	0.764925	0.964602	0.819521	0.884783	0.96798	0.867816
0.939	0.813953	0.944862	0.88871	0.764925	0.964602	0.819521	0.884783	0.96798	0.867816
0.94	0.813953	0.944862	0.88871	0.764925	0.964602	0.819521	0.884386	0.96798	0.867816
0.941	0.813953	0.944862	0.88871	0.764925	0.964602	0.819521	0.884386	0.96798	0.867816
0.942	0.813953	0.944862	0.88871	0.764925	0.964602	0.819521	0.884386	0.96798	0.867816
0.943	0.813953	0.944862	0.88871	0.761194	0.964602	0.819521	0.884386	0.96798	0.867816
0.944	0.809302	0.943609	0.88871	0.761194	0.964602	0.819521	0.884386	0.96798	0.867816
0.945	0.809302	0.943609	0.887097	0.761194	0.964602	0.819521	0.884386	0.96798	0.867816
0.946	0.809302	0.943609	0.887097	0.761194	0.964602	0.819521	0.883592	0.966749	0.867816
0.947	0.809302	0.943609	0.887097	0.761194	0.964602	0.819521	0.883592	0.966749	0.867816
0.948	0.809302	0.943609	0.883871	0.761194	0.964602	0.819521	0.883592	0.966749	0.867816
0.949	0.809302	0.942356	0.883871	0.761194	0.964602	0.819521	0.883194	0.966749	0.867816
0.95	0.809302	0.942356	0.883871	0.761194	0.964602	0.8186	0.883194	0.966749	0.867816
0.951	0.809302	0.942356	0.882258	0.761194	0.964602	0.8186	0.883194	0.966749	0.867816
0.952	0.809302	0.942356	0.882258	0.761194	0.964602	0.81768	0.883194	0.966749	0.867816
0.953	0.809302	0.942356	0.882258	0.757463	0.964602	0.815838	0.883194	0.966749	0.867816
0.954	0.809302	0.942356	0.882258	0.757463	0.964602	0.815838	0.882797	0.966749	0.867816
0.955	0.809302	0.942356	0.882258	0.753731	0.964602	0.815838	0.8824	0.966749	0.867816
0.956	0.809302	0.942356	0.882258	0.753731	0.964602	0.815838	0.882002	0.966749	0.867816
0.957	0.809302	0.942356	0.882258	0.753731	0.964602	0.814917	0.882002	0.966749	0.867816
0.958	0.809302	0.942356	0.880645	0.753731	0.964602	0.813996	0.882002	0.966749	0.867816
0.959	0.809302	0.942356	0.880645	0.753731	0.964602	0.813076	0.882002	0.966749	0.867816
0.96	0.809302	0.941103	0.880645	0.753731	0.964602	0.812155	0.882002	0.966749	0.867816
0.961	0.809302	0.941103	0.880645	0.75	0.964602	0.812155	0.882002	0.966749	0.8659
0.962	0.809302	0.941103	0.880645	0.75	0.964602	0.812155	0.881605	0.966749	0.8659
0.963	0.809302	0.941103	0.879032	0.75	0.964602	0.812155	0.881605	0.966749	0.8659
0.964	0.809302	0.941103	0.879032	0.75	0.964602	0.812155	0.881208	0.966749	0.8659
0.965	0.809302	0.941103	0.877419	0.75	0.964602	0.811234	0.88081	0.966749	0.863985
0.966	0.809302	0.941103	0.877419	0.75	0.964602	0.811234	0.88081	0.966749	0.863985
0.967	0.804651	0.941103	0.877419	0.75	0.964602	0.811234	0.88081	0.966749	0.863985
0.968	0.804651	0.941103	0.877419	0.746269	0.964602	0.811234	0.88081	0.966749	0.863985
0.969	0.804651	0.941103	0.877419	0.746269	0.964602	0.809392	0.88081	0.966749	0.863985
0.97	0.804651	0.941103	0.877419	0.746269	0.964602	0.809392	0.88081	0.966749	0.862069
0.971	0.804651	0.941103	0.877419	0.742537	0.964602	0.809392	0.88081	0.966749	0.862069
0.972	0.804651	0.941103	0.875806	0.742537	0.964602	0.809392	0.880413	0.966749	0.862069
0.973	0.804651	0.941103	0.875806	0.742537	0.964602	0.808471	0.880016	0.966749	0.862069
0.974	0.804651	0.941103	0.874194	0.742537	0.964602	0.808471	0.879221	0.966749	0.862069
0.975	0.804651	0.941103	0.874194	0.742537	0.964602	0.808471	0.878427	0.966749	0.862069
0.976	0.804651	0.941103	0.874194	0.742537	0.964602	0.808471	0.878029	0.966749	0.862069
0.977	0.804651	0.941103	0.874194	0.735075	0.964602	0.807551	0.877632	0.966749	0.862069
0.978	0.804651	0.941103	0.872581	0.731343	0.964602	0.807551	0.876838	0.965517	0.862069
0.979	0.804651	0.941103	0.872581	0.731343	0.964602	0.80663	0.87644	0.965517	0.862069
0.98	0.804651	0.941103	0.872581	0.731343	0.964602	0.80663	0.876043	0.965517	0.862069
0.981	0.804651	0.941103	0.870968	0.731343	0.964602	0.805709	0.875646	0.965517	0.862069
0.982	0.804651	0.941103	0.870968	0.731343	0.964602	0.805709	0.875646	0.964286	0.862069
0.983	0.804651	0.941103	0.869355	0.731343	0.964602	0.804788	0.874851	0.964286	0.860153
0.984	0.804651	0.93985	0.866129	0.731343	0.964602	0.804788	0.873262	0.964286	0.860153
0.985	0.804651	0.938596	0.866129	0.731343	0.964602	0.802026	0.873262	0.964286	0.860153
0.986	0.804651	0.937343	0.862903	0.731343	0.964602	0.799263	0.872467	0.964286	0.860153
0.987	0.804651	0.937343	0.862903	0.727612	0.964602	0.798343	0.87207	0.964286	0.860153
0.988	0.804651	0.937343	0.86129	0.727612	0.964602	0.797422	0.87207	0.964286	0.860153
0.989	0.804651	0.937343	0.858065	0.723881	0.961652	0.794659	0.870878	0.964286	0.860153
0.99	0.804651	0.937343	0.856452	0.723881	0.961652	0.791897	0.869289	0.964286	0.860153
0.991	0.804651	0.937343	0.851613	0.708955	0.961652	0.790976	0.8677	0.964286	0.860153
0.992	0.804651	0.93609	0.851613	0.705224	0.961652	0.789134	0.8677	0.964286	0.858238
0.993	0.804651	0.93609	0.851613	0.705224	0.961652	0.788214	0.864521	0.964286	0.858238
0.994	0.804651	0.93609	0.848387	0.690299	0.961652	0.786372	0.864124	0.964286	0.856322
0.995	0.8	0.934837	0.841935	0.682836	0.961652	0.78453	0.862137	0.964286	0.85249
0.996	0.8	0.932331	0.833871	0.679104	0.958702	0.782689	0.860151	0.963054	0.85249
0.997	0.786047	0.931078	0.822581	0.664179	0.958702	0.779926	0.858562	0.95936	0.848659
0.998	0.767442	0.929825	0.806452	0.656716	0.958702	0.771639	0.853794	0.956897	0.842912
0.999	0.762791	0.917293	0.791935	0.630597	0.958702	0.762431	0.843067	0.948276	0.835249
1	0.381395	0.393484	0.229032	0.0485075	0.519174	0.487109	0.657529	0.296798	0.590038

## Sheet: accuracy_test
	catalytic_activity	DSD_binding	folding_stability	Immunogenicity	Photoactivity	pH_stability	redox_activity	SSD_binding	thermal_stability
0.001	0.902326	0.977444	0.895968	0.830224	0.963127	0.880295	0.880016	0.945197	0.89272
0.002	0.902326	0.975564	0.901613	0.833955	0.964602	0.883057	0.886571	0.953202	0.900383
0.003	0.904651	0.97619	0.904032	0.826493	0.964602	0.885359	0.890346	0.955049	0.900383
0.004	0.902326	0.976817	0.905645	0.828358	0.964602	0.88582	0.892729	0.955665	0.903257
0.005	0.902326	0.976817	0.907258	0.828358	0.964602	0.88674	0.894716	0.955665	0.907088
0.006	0.904651	0.977444	0.908871	0.828358	0.964602	0.887661	0.896106	0.955665	0.909004
0.007	0.904651	0.977444	0.908871	0.830224	0.964602	0.888582	0.8971	0.956281	0.91092
0.008	0.904651	0.976817	0.908871	0.83209	0.964602	0.888582	0.897696	0.956281	0.91092
0.009	0.904651	0.976817	0.908871	0.830224	0.964602	0.889503	0.898689	0.956897	0.911877
0.01	0.904651	0.976817	0.909677	0.83209	0.964602	0.890424	0.899086	0.957512	0.913793
0.011	0.904651	0.97619	0.908065	0.83209	0.964602	0.890884	0.899484	0.958128	0.914751
0.012	0.902326	0.97619	0.908065	0.83209	0.964602	0.891344	0.899682	0.958744	0.915709
0.013	0.904651	0.97619	0.908065	0.830224	0.964602	0.891344	0.900079	0.95936	0.915709
0.014	0.904651	0.97619	0.908065	0.830224	0.964602	0.891344	0.900477	0.95936	0.915709
0.015	0.904651	0.975564	0.908065	0.830224	0.964602	0.891344	0.900477	0.95936	0.915709
0.016	0.904651	0.975564	0.909677	0.830224	0.964602	0.890884	0.900675	0.959975	0.916667
0.017	0.904651	0.975564	0.91129	0.830224	0.966077	0.890424	0.90147	0.960591	0.916667
0.018	0.902326	0.975564	0.912903	0.830224	0.966077	0.891805	0.90147	0.960591	0.916667
0.019	0.904651	0.975564	0.912903	0.830224	0.966077	0.891344	0.902662	0.960591	0.915709
0.02	0.904651	0.975564	0.91371	0.83209	0.966077	0.891344	0.902463	0.960591	0.916667
0.021	0.904651	0.975564	0.914516	0.830224	0.966077	0.890884	0.903059	0.960591	0.916667
0.022	0.904651	0.975564	0.914516	0.830224	0.966077	0.890884	0.903655	0.960591	0.916667
0.023	0.904651	0.975564	0.915323	0.830224	0.966077	0.890884	0.904251	0.959975	0.916667
0.024	0.904651	0.975564	0.915323	0.830224	0.966077	0.890884	0.904251	0.959975	0.916667
0.025	0.904651	0.975564	0.915323	0.830224	0.966077	0.890424	0.904251	0.959975	0.916667
0.026	0.904651	0.975564	0.916129	0.830224	0.966077	0.890424	0.90445	0.959975	0.916667
0.027	0.904651	0.975564	0.916129	0.830224	0.966077	0.890884	0.904648	0.959975	0.916667
0.028	0.904651	0.975564	0.916129	0.830224	0.966077	0.891344	0.905046	0.959975	0.916667
0.029	0.906977	0.975564	0.916129	0.830224	0.966077	0.891344	0.905244	0.960591	0.916667
0.03	0.906977	0.975564	0.916129	0.830224	0.966077	0.890884	0.905443	0.960591	0.917625
0.031	0.906977	0.975564	0.916935	0.830224	0.964602	0.890884	0.905642	0.960591	0.917625
0.032	0.906977	0.975564	0.916935	0.830224	0.964602	0.890424	0.90584	0.960591	0.917625
0.033	0.906977	0.974937	0.916935	0.828358	0.964602	0.889963	0.906039	0.961207	0.917625
0.034	0.904651	0.974937	0.916935	0.828358	0.964602	0.889963	0.906238	0.961207	0.917625
0.035	0.904651	0.974937	0.916935	0.828358	0.964602	0.889503	0.906238	0.961207	0.917625
0.036	0.904651	0.974937	0.916935	0.828358	0.964602	0.889503	0.906238	0.961207	0.917625
0.037	0.904651	0.974937	0.916935	0.828358	0.964602	0.889503	0.906436	0.961207	0.917625
0.038	0.902326	0.974937	0.916935	0.828358	0.964602	0.889503	0.906834	0.961207	0.917625
0.039	0.9	0.974937	0.917742	0.828358	0.964602	0.889503	0.906834	0.961207	0.917625
0.04	0.9	0.974937	0.917742	0.828358	0.964602	0.889042	0.907032	0.961207	0.917625
0.041	0.9	0.974937	0.917742	0.828358	0.964602	0.889042	0.907032	0.961207	0.917625
0.042	0.9	0.974937	0.917742	0.828358	0.964602	0.889042	0.907032	0.961207	0.917625
0.043	0.9	0.974937	0.917742	0.828358	0.964602	0.889042	0.907231	0.961207	0.918582
0.044	0.9	0.974937	0.917742	0.826493	0.964602	0.889042	0.907231	0.961207	0.918582
0.045	0.9	0.974937	0.917742	0.826493	0.964602	0.889042	0.907231	0.961207	0.918582
0.046	0.9	0.974937	0.917742	0.826493	0.964602	0.888582	0.907231	0.961823	0.917625
0.047	0.9	0.974937	0.917742	0.826493	0.964602	0.888582	0.907032	0.961823	0.918582
0.048	0.9	0.974937	0.918548	0.826493	0.964602	0.888582	0.907032	0.962438	0.918582
0.049	0.9	0.974937	0.918548	0.826493	0.964602	0.888582	0.907628	0.962438	0.918582
0.05	0.9	0.974311	0.919355	0.826493	0.964602	0.888582	0.908025	0.962438	0.918582
0.051	0.9	0.974311	0.919355	0.826493	0.964602	0.889042	0.908224	0.962438	0.918582
0.052	0.9	0.974311	0.919355	0.826493	0.964602	0.889042	0.908224	0.962438	0.918582
0.053	0.9	0.974311	0.919355	0.826493	0.964602	0.889042	0.908224	0.962438	0.918582
0.054	0.9	0.974311	0.919355	0.826493	0.964602	0.889042	0.908224	0.962438	0.918582
0.055	0.9	0.974311	0.920161	0.826493	0.964602	0.889042	0.908423	0.962438	0.918582
0.056	0.9	0.974311	0.920161	0.826493	0.964602	0.889042	0.908423	0.962438	0.918582
0.057	0.9	0.974311	0.920161	0.826493	0.964602	0.889042	0.90882	0.962438	0.91954
0.058	0.9	0.974311	0.920161	0.826493	0.964602	0.889042	0.909019	0.962438	0.91954
0.059	0.9	0.974311	0.920161	0.826493	0.964602	0.888582	0.909217	0.962438	0.91954
0.06	0.9	0.974311	0.920161	0.826493	0.964602	0.888582	0.909416	0.962438	0.91954
0.061	0.9	0.974311	0.920161	0.826493	0.964602	0.889042	0.909416	0.962438	0.91954
0.062	0.9	0.974311	0.920161	0.826493	0.964602	0.889042	0.909416	0.962438	0.918582
0.063	0.9	0.974311	0.920161	0.826493	0.964602	0.889042	0.910012	0.962438	0.918582
0.064	0.9	0.974311	0.919355	0.826493	0.964602	0.889042	0.910012	0.962438	0.918582
0.065	0.9	0.974311	0.919355	0.824627	0.964602	0.889042	0.910211	0.962438	0.918582
0.066	0.9	0.974311	0.919355	0.824627	0.964602	0.889042	0.909813	0.962438	0.918582
0.067	0.9	0.974311	0.919355	0.824627	0.964602	0.889042	0.910012	0.962438	0.918582
0.068	0.9	0.974311	0.919355	0.826493	0.964602	0.889042	0.910211	0.963054	0.918582
0.069	0.9	0.974311	0.919355	0.826493	0.964602	0.888582	0.910211	0.963054	0.918582
0.07	0.9	0.974311	0.919355	0.826493	0.964602	0.888582	0.910409	0.963054	0.918582
0.071	0.9	0.974311	0.919355	0.824627	0.964602	0.888582	0.910211	0.963054	0.918582
0.072	0.9	0.974311	0.919355	0.824627	0.964602	0.888122	0.910409	0.963054	0.91954
0.073	0.9	0.974311	0.919355	0.824627	0.964602	0.888122	0.910608	0.963054	0.91954
0.074	0.9	0.974311	0.919355	0.824627	0.964602	0.888122	0.910608	0.963054	0.91954
0.075	0.9	0.974311	0.919355	0.824627	0.964602	0.888122	0.910608	0.96367	0.91954
0.076	0.9	0.974311	0.919355	0.826493	0.964602	0.887661	0.910608	0.96367	0.91954
0.077	0.9	0.974311	0.919355	0.826493	0.964602	0.887661	0.910807	0.96367	0.91954
0.078	0.9	0.974311	0.919355	0.826493	0.964602	0.887201	0.911005	0.96367	0.91954
0.079	0.9	0.974311	0.919355	0.826493	0.964602	0.887201	0.910807	0.96367	0.91954
0.08	0.9	0.974311	0.919355	0.826493	0.964602	0.887201	0.910807	0.96367	0.91954
0.081	0.9	0.974311	0.919355	0.826493	0.964602	0.887201	0.910807	0.96367	0.91954
0.082	0.9	0.974311	0.919355	0.826493	0.964602	0.887201	0.911005	0.96367	0.918582
0.083	0.9	0.974311	0.919355	0.826493	0.964602	0.887201	0.911204	0.96367	0.918582
0.084	0.9	0.974311	0.919355	0.826493	0.964602	0.887201	0.911402	0.96367	0.918582
0.085	0.9	0.974311	0.919355	0.826493	0.964602	0.887201	0.911402	0.96367	0.918582
0.086	0.9	0.974311	0.919355	0.826493	0.964602	0.887661	0.911402	0.96367	0.918582
0.087	0.9	0.974311	0.919355	0.826493	0.964602	0.887661	0.911601	0.96367	0.918582
0.088	0.9	0.974311	0.919355	0.826493	0.964602	0.887661	0.911601	0.96367	0.918582
0.089	0.9	0.974311	0.919355	0.826493	0.964602	0.887661	0.911601	0.96367	0.918582
0.09	0.9	0.974311	0.919355	0.826493	0.964602	0.888122	0.911601	0.96367	0.918582
0.091	0.9	0.974311	0.919355	0.826493	0.964602	0.888122	0.9118	0.96367	0.918582
0.092	0.9	0.974311	0.919355	0.826493	0.964602	0.888122	0.9118	0.96367	0.918582
0.093	0.9	0.974311	0.919355	0.826493	0.964602	0.888122	0.9118	0.96367	0.917625
0.094	0.9	0.974311	0.919355	0.826493	0.964602	0.888122	0.911601	0.96367	0.917625
0.095	0.9	0.974311	0.919355	0.826493	0.964602	0.888122	0.911998	0.96367	0.917625
0.096	0.9	0.974311	0.919355	0.826493	0.964602	0.888122	0.912197	0.96367	0.917625
0.097	0.9	0.974311	0.919355	0.826493	0.964602	0.888122	0.912197	0.96367	0.917625
0.098	0.9	0.974311	0.919355	0.828358	0.964602	0.888122	0.912793	0.96367	0.917625
0.099	0.9	0.974311	0.919355	0.828358	0.964602	0.888122	0.912793	0.96367	0.917625
0.1	0.9	0.974311	0.919355	0.828358	0.964602	0.888122	0.912793	0.96367	0.917625
0.101	0.9	0.974311	0.919355	0.828358	0.964602	0.888122	0.912793	0.96367	0.917625
0.102	0.897674	0.974311	0.919355	0.828358	0.964602	0.888122	0.912793	0.96367	0.917625
0.103	0.897674	0.974311	0.919355	0.826493	0.964602	0.888122	0.912992	0.96367	0.917625
0.104	0.897674	0.974311	0.919355	0.826493	0.964602	0.888122	0.91319	0.96367	0.917625
0.105	0.897674	0.974311	0.919355	0.826493	0.964602	0.888122	0.91319	0.96367	0.917625
0.106	0.897674	0.974311	0.919355	0.826493	0.964602	0.888122	0.913389	0.963054	0.917625
0.107	0.897674	0.974311	0.919355	0.824627	0.964602	0.888122	0.913389	0.963054	0.917625
0.108	0.897674	0.974311	0.919355	0.826493	0.964602	0.888122	0.913389	0.963054	0.917625
0.109	0.897674	0.974311	0.919355	0.824627	0.964602	0.888122	0.913389	0.963054	0.917625
0.11	0.897674	0.974311	0.919355	0.824627	0.964602	0.887661	0.913389	0.963054	0.917625
0.111	0.897674	0.974311	0.919355	0.824627	0.964602	0.887661	0.913588	0.963054	0.917625
0.112	0.897674	0.974311	0.919355	0.824627	0.964602	0.887661	0.913588	0.963054	0.917625
0.113	0.897674	0.974311	0.919355	0.824627	0.964602	0.887661	0.913786	0.963054	0.917625
0.114	0.897674	0.974311	0.920161	0.824627	0.964602	0.887661	0.913786	0.963054	0.917625
0.115	0.897674	0.974311	0.920161	0.824627	0.964602	0.887201	0.913786	0.963054	0.917625
0.116	0.897674	0.974311	0.920161	0.824627	0.964602	0.887201	0.913786	0.963054	0.917625
0.117	0.897674	0.974311	0.920161	0.824627	0.964602	0.887201	0.913786	0.963054	0.917625
0.118	0.897674	0.974311	0.920161	0.824627	0.964602	0.887201	0.913786	0.963054	0.917625
0.119	0.897674	0.974311	0.920161	0.824627	0.964602	0.887201	0.913786	0.963054	0.917625
0.12	0.897674	0.974311	0.920161	0.824627	0.964602	0.887201	0.913786	0.963054	0.917625
0.121	0.897674	0.974311	0.920161	0.824627	0.964602	0.887201	0.913786	0.963054	0.917625
0.122	0.897674	0.974311	0.920161	0.824627	0.964602	0.887201	0.913786	0.963054	0.917625
0.123	0.897674	0.974311	0.920161	0.824627	0.964602	0.887201	0.913786	0.963054	0.917625
0.124	0.897674	0.974311	0.920161	0.824627	0.964602	0.887201	0.913786	0.963054	0.917625
0.125	0.897674	0.974311	0.920161	0.824627	0.964602	0.887201	0.913985	0.963054	0.917625
0.126	0.897674	0.974311	0.920161	0.824627	0.964602	0.887661	0.913985	0.963054	0.917625
0.127	0.897674	0.974311	0.920161	0.824627	0.964602	0.887661	0.913985	0.963054	0.917625
0.128	0.897674	0.974311	0.920161	0.824627	0.964602	0.887661	0.913985	0.963054	0.917625
0.129	0.897674	0.974311	0.920161	0.824627	0.964602	0.887661	0.913985	0.963054	0.917625
0.13	0.897674	0.974311	0.920161	0.824627	0.964602	0.887661	0.913985	0.963054	0.917625
0.131	0.897674	0.974311	0.920161	0.824627	0.964602	0.887661	0.914184	0.963054	0.917625
0.132	0.897674	0.974311	0.920161	0.824627	0.964602	0.887661	0.914382	0.963054	0.917625
0.133	0.897674	0.974311	0.920161	0.824627	0.964602	0.887661	0.914779	0.963054	0.917625
0.134	0.897674	0.974311	0.920161	0.824627	0.964602	0.887661	0.914978	0.963054	0.917625
0.135	0.897674	0.974311	0.920161	0.824627	0.964602	0.887661	0.915177	0.963054	0.917625
0.136	0.897674	0.974311	0.920161	0.824627	0.964602	0.887661	0.915177	0.963054	0.917625
0.137	0.897674	0.974311	0.920161	0.824627	0.964602	0.887661	0.915177	0.963054	0.917625
0.138	0.897674	0.973684	0.920161	0.824627	0.964602	0.887661	0.915375	0.963054	0.917625
0.139	0.897674	0.973684	0.920161	0.824627	0.964602	0.887661	0.915375	0.963054	0.917625
0.14	0.897674	0.973684	0.920161	0.824627	0.964602	0.887661	0.915375	0.96367	0.917625
0.141	0.897674	0.973684	0.920161	0.824627	0.964602	0.887661	0.915574	0.96367	0.917625
0.142	0.897674	0.973684	0.920161	0.824627	0.964602	0.887661	0.915574	0.96367	0.917625
0.143	0.897674	0.973684	0.920161	0.824627	0.964602	0.887661	0.915574	0.96367	0.917625
0.144	0.897674	0.973684	0.920161	0.824627	0.964602	0.887661	0.915574	0.96367	0.917625
0.145	0.897674	0.973684	0.920161	0.824627	0.964602	0.887201	0.915574	0.96367	0.917625
0.146	0.897674	0.973058	0.920161	0.824627	0.964602	0.88674	0.915574	0.96367	0.917625
0.147	0.897674	0.973058	0.920161	0.824627	0.964602	0.88674	0.915574	0.96367	0.917625
0.148	0.897674	0.973058	0.920161	0.824627	0.964602	0.88674	0.915375	0.96367	0.917625
0.149	0.897674	0.973058	0.920161	0.824627	0.964602	0.88674	0.915375	0.96367	0.917625
0.15	0.897674	0.973058	0.920161	0.824627	0.964602	0.88674	0.915574	0.96367	0.917625
0.151	0.897674	0.973058	0.920161	0.824627	0.964602	0.88674	0.915574	0.96367	0.917625
0.152	0.897674	0.973058	0.920161	0.824627	0.964602	0.88674	0.915574	0.96367	0.917625
0.153	0.897674	0.973058	0.920161	0.824627	0.964602	0.88674	0.915574	0.96367	0.917625
0.154	0.897674	0.973058	0.920161	0.824627	0.964602	0.88674	0.915574	0.96367	0.917625
0.155	0.897674	0.973058	0.920161	0.824627	0.964602	0.88674	0.915574	0.96367	0.917625
0.156	0.897674	0.973058	0.920161	0.824627	0.964602	0.88674	0.915574	0.96367	0.917625
0.157	0.897674	0.973058	0.920161	0.824627	0.964602	0.88674	0.915574	0.96367	0.917625
0.158	0.897674	0.973058	0.920161	0.824627	0.964602	0.88674	0.915574	0.96367	0.917625
0.159	0.897674	0.973058	0.920161	0.824627	0.964602	0.88674	0.915574	0.96367	0.917625
0.16	0.897674	0.973058	0.920161	0.824627	0.964602	0.88674	0.915574	0.96367	0.917625
0.161	0.897674	0.973058	0.920161	0.824627	0.964602	0.88674	0.915773	0.96367	0.917625
0.162	0.897674	0.973058	0.920161	0.824627	0.964602	0.88674	0.915773	0.96367	0.917625
0.163	0.897674	0.973058	0.920161	0.824627	0.964602	0.88674	0.915773	0.96367	0.917625
0.164	0.897674	0.973058	0.920161	0.824627	0.964602	0.88674	0.915773	0.96367	0.917625
0.165	0.897674	0.973058	0.920161	0.824627	0.964602	0.88674	0.915773	0.96367	0.917625
0.166	0.897674	0.973058	0.920161	0.824627	0.964602	0.88674	0.915773	0.96367	0.917625
0.167	0.897674	0.973058	0.920161	0.824627	0.964602	0.88674	0.915773	0.96367	0.917625
0.168	0.897674	0.973058	0.920161	0.824627	0.964602	0.88674	0.915574	0.96367	0.916667
0.169	0.897674	0.973058	0.920161	0.824627	0.964602	0.88674	0.915574	0.96367	0.916667
0.17	0.897674	0.973058	0.920161	0.824627	0.964602	0.88674	0.915574	0.96367	0.916667
0.171	0.897674	0.973058	0.920161	0.824627	0.964602	0.88674	0.915574	0.96367	0.916667
0.172	0.897674	0.973058	0.920161	0.824627	0.964602	0.88674	0.915574	0.96367	0.916667
0.173	0.897674	0.973058	0.920161	0.824627	0.964602	0.88674	0.915574	0.96367	0.916667
0.174	0.897674	0.973058	0.920161	0.824627	0.964602	0.88674	0.915574	0.96367	0.916667
0.175	0.897674	0.973058	0.920161	0.824627	0.964602	0.88674	0.915574	0.96367	0.916667
0.176	0.897674	0.973058	0.920161	0.824627	0.964602	0.88674	0.915375	0.96367	0.916667
0.177	0.897674	0.973058	0.920161	0.824627	0.964602	0.88674	0.915375	0.96367	0.916667
0.178	0.897674	0.973058	0.920161	0.824627	0.964602	0.88628	0.915375	0.96367	0.916667
0.179	0.897674	0.973058	0.920161	0.824627	0.964602	0.88628	0.915574	0.96367	0.916667
0.18	0.897674	0.973058	0.920161	0.824627	0.964602	0.88582	0.915574	0.96367	0.916667
0.181	0.897674	0.973058	0.920161	0.824627	0.964602	0.88582	0.915574	0.96367	0.916667
0.182	0.897674	0.973058	0.920161	0.824627	0.964602	0.88582	0.915574	0.96367	0.916667
0.183	0.897674	0.973058	0.920161	0.824627	0.964602	0.88582	0.915773	0.96367	0.916667
0.184	0.897674	0.973684	0.920161	0.824627	0.964602	0.88582	0.915773	0.96367	0.916667
0.185	0.897674	0.973684	0.920161	0.824627	0.964602	0.88582	0.915773	0.96367	0.916667
0.186	0.897674	0.973684	0.920161	0.824627	0.964602	0.88582	0.915971	0.96367	0.916667
0.187	0.897674	0.973684	0.920161	0.824627	0.964602	0.88582	0.915971	0.96367	0.916667
0.188	0.897674	0.973684	0.920161	0.824627	0.964602	0.88582	0.915971	0.96367	0.916667
0.189	0.897674	0.973684	0.920161	0.824627	0.964602	0.88582	0.915971	0.96367	0.916667
0.19	0.895349	0.973684	0.920161	0.824627	0.964602	0.885359	0.915971	0.96367	0.916667
0.191	0.895349	0.973684	0.920161	0.824627	0.964602	0.885359	0.915971	0.96367	0.916667
0.192	0.895349	0.973684	0.920161	0.824627	0.964602	0.885359	0.915971	0.96367	0.916667
0.193	0.895349	0.973684	0.920161	0.824627	0.964602	0.885359	0.91617	0.96367	0.916667
0.194	0.895349	0.973684	0.920161	0.824627	0.964602	0.885359	0.91617	0.96367	0.916667
0.195	0.895349	0.973684	0.920161	0.824627	0.964602	0.885359	0.91617	0.96367	0.915709
0.196	0.895349	0.973684	0.920968	0.824627	0.964602	0.88582	0.91617	0.96367	0.915709
0.197	0.895349	0.973684	0.920968	0.824627	0.964602	0.88582	0.91617	0.96367	0.915709
0.198	0.895349	0.973684	0.920968	0.824627	0.964602	0.88582	0.91617	0.96367	0.915709
0.199	0.895349	0.973684	0.920968	0.824627	0.964602	0.88582	0.91617	0.96367	0.915709
0.2	0.895349	0.973684	0.920968	0.824627	0.964602	0.88582	0.91617	0.96367	0.915709
0.201	0.895349	0.973684	0.920968	0.824627	0.964602	0.88582	0.91617	0.96367	0.915709
0.202	0.895349	0.973684	0.920968	0.824627	0.964602	0.88582	0.916369	0.96367	0.915709
0.203	0.895349	0.973684	0.920968	0.824627	0.964602	0.88582	0.916369	0.96367	0.915709
0.204	0.895349	0.973684	0.920968	0.824627	0.964602	0.88582	0.916567	0.96367	0.914751
0.205	0.895349	0.973684	0.920968	0.824627	0.964602	0.88582	0.916369	0.96367	0.914751
0.206	0.895349	0.973684	0.921774	0.824627	0.964602	0.88582	0.916369	0.96367	0.914751
0.207	0.895349	0.973684	0.921774	0.824627	0.964602	0.88582	0.916369	0.96367	0.913793
0.208	0.895349	0.973684	0.921774	0.824627	0.964602	0.88582	0.916369	0.96367	0.913793
0.209	0.895349	0.973684	0.921774	0.824627	0.964602	0.88582	0.916369	0.96367	0.913793
0.21	0.895349	0.973684	0.921774	0.824627	0.964602	0.88582	0.916567	0.96367	0.913793
0.211	0.897674	0.973684	0.921774	0.824627	0.964602	0.88582	0.916567	0.96367	0.913793
0.212	0.897674	0.973684	0.921774	0.824627	0.964602	0.88582	0.916567	0.96367	0.913793
0.213	0.897674	0.973684	0.921774	0.824627	0.964602	0.88582	0.916567	0.96367	0.913793
0.214	0.897674	0.973684	0.921774	0.824627	0.964602	0.88582	0.916567	0.96367	0.913793
0.215	0.897674	0.973684	0.921774	0.824627	0.964602	0.88582	0.916567	0.96367	0.913793
0.216	0.897674	0.973684	0.921774	0.824627	0.964602	0.88582	0.916567	0.964286	0.913793
0.217	0.897674	0.973684	0.921774	0.824627	0.964602	0.88582	0.916567	0.964286	0.913793
0.218	0.897674	0.973684	0.921774	0.824627	0.964602	0.88582	0.916567	0.964286	0.913793
0.219	0.897674	0.973684	0.921774	0.824627	0.964602	0.88582	0.916766	0.964286	0.913793
0.22	0.897674	0.973684	0.921774	0.824627	0.964602	0.88582	0.916766	0.964286	0.913793
0.221	0.897674	0.973684	0.921774	0.824627	0.964602	0.88582	0.916965	0.964286	0.913793
0.222	0.897674	0.973684	0.921774	0.824627	0.964602	0.88582	0.916965	0.964286	0.913793
0.223	0.897674	0.973684	0.921774	0.824627	0.964602	0.88582	0.916965	0.964286	0.913793
0.224	0.897674	0.973684	0.921774	0.824627	0.964602	0.88582	0.917163	0.964286	0.913793
0.225	0.897674	0.973684	0.921774	0.824627	0.964602	0.88582	0.917163	0.964286	0.913793
0.226	0.897674	0.973684	0.921774	0.824627	0.964602	0.88582	0.917163	0.964286	0.913793
0.227	0.897674	0.973684	0.921774	0.824627	0.964602	0.88582	0.917163	0.964286	0.913793
0.228	0.897674	0.973684	0.920968	0.824627	0.964602	0.88582	0.917163	0.964286	0.913793
0.229	0.897674	0.973684	0.920968	0.824627	0.964602	0.88582	0.917362	0.964286	0.913793
0.23	0.897674	0.973684	0.920968	0.824627	0.964602	0.885359	0.917362	0.964286	0.913793
0.231	0.897674	0.973684	0.920968	0.824627	0.964602	0.885359	0.917362	0.964286	0.913793
0.232	0.897674	0.973684	0.920968	0.824627	0.964602	0.885359	0.917362	0.964286	0.913793
0.233	0.897674	0.973684	0.920968	0.824627	0.964602	0.885359	0.917362	0.964286	0.913793
0.234	0.897674	0.973684	0.920968	0.824627	0.964602	0.885359	0.917362	0.964286	0.913793
0.235	0.897674	0.973684	0.920968	0.824627	0.964602	0.885359	0.917362	0.964286	0.913793
0.236	0.897674	0.973684	0.921774	0.824627	0.964602	0.885359	0.917362	0.964286	0.913793
0.237	0.897674	0.973684	0.921774	0.824627	0.964602	0.885359	0.917362	0.964286	0.913793
0.238	0.897674	0.973684	0.921774	0.824627	0.964602	0.885359	0.917362	0.964286	0.913793
0.239	0.897674	0.973684	0.921774	0.824627	0.964602	0.885359	0.917362	0.964286	0.913793
0.24	0.897674	0.973684	0.921774	0.824627	0.964602	0.885359	0.917362	0.964286	0.913793
0.241	0.897674	0.973684	0.921774	0.824627	0.964602	0.885359	0.917362	0.964286	0.913793
0.242	0.897674	0.973684	0.921774	0.824627	0.964602	0.885359	0.917163	0.964286	0.913793
0.243	0.897674	0.973684	0.921774	0.824627	0.964602	0.885359	0.917163	0.964286	0.913793
0.244	0.897674	0.973684	0.921774	0.824627	0.964602	0.885359	0.916965	0.964286	0.913793
0.245	0.897674	0.973684	0.921774	0.824627	0.964602	0.885359	0.916965	0.964286	0.913793
0.246	0.897674	0.973684	0.921774	0.824627	0.964602	0.885359	0.916965	0.964286	0.913793
0.247	0.897674	0.973684	0.921774	0.824627	0.964602	0.885359	0.916965	0.964286	0.913793
0.248	0.897674	0.973684	0.921774	0.824627	0.964602	0.885359	0.916965	0.964286	0.913793
0.249	0.897674	0.973684	0.922581	0.824627	0.964602	0.885359	0.917362	0.964286	0.913793
0.25	0.897674	0.973684	0.922581	0.824627	0.964602	0.885359	0.917561	0.964286	0.913793
0.251	0.897674	0.973684	0.922581	0.824627	0.964602	0.885359	0.917561	0.964286	0.913793
0.252	0.897674	0.973684	0.922581	0.824627	0.964602	0.885359	0.917561	0.964286	0.913793
0.253	0.897674	0.973684	0.922581	0.824627	0.964602	0.885359	0.917561	0.964286	0.913793
0.254	0.897674	0.973684	0.922581	0.824627	0.964602	0.885359	0.917561	0.964286	0.913793
0.255	0.897674	0.973684	0.922581	0.824627	0.964602	0.885359	0.917759	0.964286	0.913793
0.256	0.897674	0.973684	0.922581	0.824627	0.964602	0.885359	0.917759	0.964286	0.913793
0.257	0.897674	0.973684	0.922581	0.824627	0.964602	0.885359	0.917759	0.964286	0.913793
0.258	0.895349	0.973684	0.922581	0.824627	0.964602	0.885359	0.917759	0.964286	0.913793
0.259	0.895349	0.973684	0.922581	0.824627	0.964602	0.885359	0.917759	0.964286	0.913793
0.26	0.895349	0.973684	0.922581	0.824627	0.964602	0.885359	0.917759	0.964286	0.912835
0.261	0.895349	0.973684	0.922581	0.824627	0.964602	0.885359	0.917759	0.964286	0.912835
0.262	0.895349	0.973684	0.922581	0.822761	0.964602	0.885359	0.917958	0.964286	0.912835
0.263	0.895349	0.973684	0.922581	0.822761	0.964602	0.885359	0.917958	0.964286	0.912835
0.264	0.895349	0.973684	0.922581	0.822761	0.964602	0.885359	0.917958	0.964901	0.912835
0.265	0.895349	0.973684	0.922581	0.822761	0.964602	0.885359	0.918157	0.964901	0.912835
0.266	0.895349	0.973684	0.922581	0.824627	0.964602	0.885359	0.918355	0.964901	0.912835
0.267	0.895349	0.973684	0.922581	0.824627	0.964602	0.885359	0.918355	0.964901	0.912835
0.268	0.895349	0.973684	0.922581	0.824627	0.964602	0.885359	0.918554	0.964901	0.912835
0.269	0.895349	0.973684	0.922581	0.824627	0.964602	0.885359	0.918355	0.964901	0.912835
0.27	0.895349	0.973684	0.922581	0.824627	0.964602	0.884899	0.918157	0.964901	0.912835
0.271	0.895349	0.973684	0.922581	0.824627	0.964602	0.884899	0.918157	0.964901	0.912835
0.272	0.895349	0.973684	0.922581	0.822761	0.964602	0.884899	0.918157	0.964901	0.912835
0.273	0.895349	0.973684	0.922581	0.822761	0.964602	0.884438	0.918157	0.964901	0.912835
0.274	0.895349	0.973684	0.922581	0.822761	0.964602	0.884438	0.918355	0.964901	0.912835
0.275	0.895349	0.973684	0.922581	0.822761	0.964602	0.884438	0.918355	0.964901	0.912835
0.276	0.895349	0.973058	0.922581	0.822761	0.964602	0.884438	0.918554	0.964901	0.912835
0.277	0.895349	0.973058	0.922581	0.822761	0.964602	0.884438	0.918554	0.964901	0.912835
0.278	0.895349	0.973058	0.922581	0.822761	0.964602	0.884438	0.918554	0.964901	0.912835
0.279	0.895349	0.973058	0.922581	0.822761	0.964602	0.884438	0.918554	0.964901	0.912835
0.28	0.895349	0.973058	0.922581	0.822761	0.964602	0.884438	0.918554	0.964901	0.912835
0.281	0.895349	0.973058	0.922581	0.822761	0.964602	0.884438	0.918554	0.964901	0.912835
0.282	0.895349	0.973058	0.922581	0.822761	0.964602	0.884438	0.918554	0.964901	0.912835
0.283	0.895349	0.973058	0.921774	0.822761	0.964602	0.884438	0.918554	0.964901	0.912835
0.284	0.895349	0.973058	0.922581	0.822761	0.964602	0.884438	0.918554	0.964901	0.912835
0.285	0.895349	0.973058	0.922581	0.822761	0.964602	0.884438	0.918554	0.964901	0.912835
0.286	0.895349	0.973058	0.922581	0.822761	0.964602	0.884438	0.918554	0.964901	0.912835
0.287	0.895349	0.973058	0.922581	0.822761	0.964602	0.884438	0.918752	0.964901	0.912835
0.288	0.895349	0.973058	0.922581	0.822761	0.964602	0.884438	0.918951	0.964901	0.912835
0.289	0.895349	0.973058	0.922581	0.822761	0.964602	0.884438	0.91915	0.964901	0.912835
0.29	0.895349	0.973058	0.922581	0.822761	0.964602	0.884438	0.91915	0.964901	0.912835
0.291	0.895349	0.973058	0.922581	0.822761	0.964602	0.884438	0.91915	0.964901	0.912835
0.292	0.895349	0.973058	0.922581	0.822761	0.964602	0.884438	0.91915	0.964901	0.912835
0.293	0.895349	0.973058	0.922581	0.822761	0.964602	0.884438	0.91915	0.964901	0.912835
0.294	0.895349	0.973058	0.922581	0.822761	0.964602	0.884438	0.91915	0.964901	0.912835
0.295	0.895349	0.973058	0.922581	0.822761	0.964602	0.884438	0.91915	0.964901	0.912835
0.296	0.895349	0.973058	0.922581	0.822761	0.964602	0.884438	0.91915	0.964901	0.912835
0.297	0.895349	0.973058	0.922581	0.822761	0.964602	0.884438	0.91915	0.964901	0.912835
0.298	0.895349	0.973058	0.922581	0.822761	0.964602	0.884438	0.919348	0.964901	0.912835
0.299	0.895349	0.973058	0.922581	0.822761	0.964602	0.884438	0.919348	0.964901	0.912835
0.3	0.895349	0.973058	0.922581	0.822761	0.964602	0.884438	0.91915	0.964901	0.912835
0.301	0.895349	0.973058	0.922581	0.822761	0.964602	0.884438	0.91915	0.964901	0.912835
0.302	0.895349	0.973058	0.922581	0.822761	0.964602	0.884438	0.91915	0.964901	0.912835
0.303	0.895349	0.973058	0.922581	0.822761	0.964602	0.884438	0.91915	0.964901	0.911877
0.304	0.895349	0.973058	0.922581	0.822761	0.964602	0.884438	0.91915	0.964901	0.911877
0.305	0.895349	0.973058	0.922581	0.822761	0.964602	0.884899	0.91915	0.964901	0.911877
0.306	0.895349	0.973058	0.922581	0.822761	0.964602	0.884899	0.91915	0.964901	0.911877
0.307	0.895349	0.973058	0.922581	0.822761	0.964602	0.884899	0.919348	0.964901	0.911877
0.308	0.895349	0.973058	0.922581	0.822761	0.964602	0.884899	0.919348	0.964901	0.911877
0.309	0.895349	0.973058	0.922581	0.822761	0.964602	0.884899	0.919348	0.964901	0.911877
0.31	0.895349	0.973058	0.922581	0.822761	0.964602	0.884899	0.919348	0.964901	0.911877
0.311	0.895349	0.973058	0.922581	0.822761	0.964602	0.884899	0.919348	0.964901	0.911877
0.312	0.895349	0.973058	0.922581	0.822761	0.964602	0.884899	0.919348	0.964901	0.911877
0.313	0.895349	0.973058	0.922581	0.820896	0.964602	0.884899	0.919348	0.964901	0.911877
0.314	0.895349	0.973058	0.922581	0.820896	0.964602	0.884899	0.919547	0.964901	0.911877
0.315	0.895349	0.973058	0.922581	0.820896	0.964602	0.885359	0.919547	0.964901	0.911877
0.316	0.895349	0.973058	0.922581	0.820896	0.964602	0.885359	0.919746	0.964901	0.911877
0.317	0.895349	0.973058	0.921774	0.820896	0.964602	0.885359	0.919746	0.964901	0.911877
0.318	0.895349	0.973058	0.921774	0.820896	0.964602	0.884899	0.919746	0.964901	0.911877
0.319	0.895349	0.973058	0.921774	0.820896	0.964602	0.884899	0.919547	0.964901	0.911877
0.32	0.895349	0.973058	0.921774	0.820896	0.964602	0.884899	0.919746	0.964901	0.911877
0.321	0.895349	0.973058	0.921774	0.820896	0.964602	0.884899	0.919944	0.964901	0.911877
0.322	0.895349	0.973058	0.921774	0.820896	0.964602	0.884899	0.919944	0.964901	0.911877
0.323	0.895349	0.973058	0.921774	0.820896	0.964602	0.884899	0.919746	0.964901	0.911877
0.324	0.895349	0.973058	0.921774	0.820896	0.964602	0.884899	0.919547	0.964901	0.911877
0.325	0.895349	0.973058	0.921774	0.820896	0.964602	0.884899	0.919746	0.964901	0.911877
0.326	0.895349	0.973058	0.921774	0.820896	0.964602	0.884899	0.919944	0.964901	0.911877
0.327	0.895349	0.973058	0.921774	0.820896	0.964602	0.884899	0.919944	0.964901	0.911877
0.328	0.895349	0.973058	0.921774	0.820896	0.964602	0.884899	0.919944	0.964901	0.911877
0.329	0.895349	0.973058	0.921774	0.820896	0.964602	0.884899	0.919944	0.964901	0.911877
0.33	0.895349	0.973058	0.921774	0.820896	0.964602	0.885359	0.919944	0.964901	0.911877
0.331	0.895349	0.973058	0.921774	0.820896	0.964602	0.885359	0.919547	0.964901	0.911877
0.332	0.895349	0.973058	0.921774	0.820896	0.964602	0.88582	0.919547	0.965517	0.911877
0.333	0.895349	0.973058	0.921774	0.820896	0.964602	0.885359	0.919547	0.965517	0.911877
0.334	0.895349	0.973058	0.921774	0.820896	0.964602	0.885359	0.919348	0.965517	0.911877
0.335	0.895349	0.973058	0.921774	0.820896	0.964602	0.885359	0.919348	0.965517	0.911877
0.336	0.895349	0.973058	0.921774	0.820896	0.964602	0.885359	0.919348	0.965517	0.911877
0.337	0.895349	0.973058	0.921774	0.820896	0.964602	0.88582	0.919348	0.965517	0.911877
0.338	0.895349	0.973058	0.921774	0.820896	0.964602	0.88582	0.919348	0.965517	0.911877
0.339	0.895349	0.973058	0.921774	0.820896	0.964602	0.88582	0.919348	0.965517	0.911877
0.34	0.895349	0.973058	0.921774	0.820896	0.964602	0.88582	0.91915	0.965517	0.911877
0.341	0.895349	0.973058	0.921774	0.820896	0.964602	0.88582	0.91915	0.965517	0.911877
0.342	0.895349	0.973058	0.921774	0.820896	0.964602	0.88582	0.91915	0.965517	0.911877
0.343	0.895349	0.973058	0.921774	0.820896	0.964602	0.88582	0.91915	0.965517	0.911877
0.344	0.895349	0.973058	0.921774	0.820896	0.964602	0.88582	0.91915	0.965517	0.911877
0.345	0.895349	0.973058	0.921774	0.820896	0.964602	0.88582	0.91915	0.965517	0.911877
0.346	0.895349	0.973058	0.921774	0.822761	0.964602	0.88582	0.91915	0.965517	0.911877
0.347	0.895349	0.973058	0.921774	0.822761	0.964602	0.88582	0.91915	0.965517	0.911877
0.348	0.895349	0.973058	0.921774	0.822761	0.964602	0.88582	0.91915	0.965517	0.911877
0.349	0.895349	0.973058	0.921774	0.822761	0.964602	0.88582	0.91915	0.965517	0.911877
0.35	0.895349	0.973058	0.921774	0.822761	0.964602	0.88582	0.91915	0.965517	0.911877
0.351	0.895349	0.973058	0.921774	0.822761	0.964602	0.88582	0.91915	0.965517	0.911877
0.352	0.895349	0.973058	0.921774	0.822761	0.964602	0.88582	0.91915	0.965517	0.911877
0.353	0.895349	0.973058	0.921774	0.822761	0.964602	0.88582	0.919348	0.965517	0.911877
0.354	0.895349	0.973058	0.921774	0.822761	0.964602	0.88582	0.919547	0.965517	0.911877
0.355	0.895349	0.973058	0.921774	0.822761	0.964602	0.88582	0.919547	0.965517	0.911877
0.356	0.895349	0.973058	0.921774	0.822761	0.964602	0.88582	0.919547	0.965517	0.911877
0.357	0.895349	0.973058	0.921774	0.822761	0.964602	0.88582	0.919547	0.965517	0.911877
0.358	0.895349	0.973058	0.921774	0.822761	0.964602	0.88582	0.919547	0.965517	0.911877
0.359	0.895349	0.973058	0.921774	0.822761	0.964602	0.88582	0.919547	0.965517	0.911877
0.36	0.895349	0.973058	0.921774	0.822761	0.964602	0.88582	0.919547	0.965517	0.911877
0.361	0.895349	0.973058	0.921774	0.822761	0.964602	0.88582	0.919746	0.965517	0.911877
0.362	0.895349	0.973058	0.921774	0.822761	0.964602	0.88582	0.919944	0.965517	0.911877
0.363	0.895349	0.973058	0.921774	0.822761	0.964602	0.88582	0.919944	0.965517	0.911877
0.364	0.895349	0.973058	0.921774	0.822761	0.964602	0.88582	0.920143	0.965517	0.911877
0.365	0.895349	0.973058	0.921774	0.822761	0.964602	0.88582	0.920143	0.965517	0.911877
0.366	0.895349	0.973058	0.921774	0.822761	0.964602	0.88582	0.920143	0.965517	0.911877
0.367	0.895349	0.973058	0.921774	0.822761	0.964602	0.88582	0.920143	0.965517	0.911877
0.368	0.895349	0.973058	0.921774	0.822761	0.964602	0.88582	0.920143	0.965517	0.911877
0.369	0.895349	0.973058	0.921774	0.822761	0.964602	0.88582	0.920143	0.965517	0.911877
0.37	0.895349	0.973058	0.921774	0.822761	0.964602	0.885359	0.920342	0.965517	0.911877
0.371	0.895349	0.973058	0.921774	0.822761	0.964602	0.885359	0.92054	0.965517	0.911877
0.372	0.895349	0.973058	0.921774	0.822761	0.964602	0.885359	0.92054	0.965517	0.911877
0.373	0.895349	0.973058	0.921774	0.822761	0.964602	0.885359	0.92054	0.965517	0.911877
0.374	0.895349	0.973058	0.921774	0.822761	0.964602	0.885359	0.92054	0.965517	0.911877
0.375	0.895349	0.973058	0.921774	0.822761	0.964602	0.885359	0.92054	0.965517	0.911877
0.376	0.895349	0.973058	0.921774	0.822761	0.964602	0.885359	0.920342	0.965517	0.911877
0.377	0.895349	0.973058	0.921774	0.822761	0.964602	0.885359	0.920342	0.965517	0.911877
0.378	0.895349	0.973058	0.921774	0.822761	0.964602	0.885359	0.920342	0.965517	0.911877
0.379	0.895349	0.973058	0.921774	0.822761	0.964602	0.885359	0.920342	0.965517	0.911877
0.38	0.895349	0.973058	0.921774	0.822761	0.964602	0.884899	0.920342	0.965517	0.911877
0.381	0.895349	0.973058	0.921774	0.822761	0.964602	0.884899	0.920342	0.965517	0.911877
0.382	0.895349	0.973058	0.921774	0.822761	0.964602	0.884899	0.920342	0.965517	0.911877
0.383	0.895349	0.973058	0.921774	0.822761	0.964602	0.884899	0.920342	0.965517	0.911877
0.384	0.895349	0.973058	0.921774	0.822761	0.964602	0.884899	0.920342	0.965517	0.911877
0.385	0.895349	0.973058	0.921774	0.822761	0.964602	0.884899	0.920342	0.965517	0.911877
0.386	0.895349	0.973058	0.921774	0.822761	0.964602	0.884899	0.92054	0.965517	0.911877
0.387	0.895349	0.973058	0.921774	0.822761	0.964602	0.884899	0.92054	0.965517	0.911877
0.388	0.895349	0.973058	0.921774	0.822761	0.964602	0.884899	0.92054	0.965517	0.911877
0.389	0.895349	0.973058	0.921774	0.822761	0.964602	0.884438	0.92054	0.965517	0.911877
0.39	0.895349	0.973058	0.921774	0.822761	0.964602	0.884438	0.920342	0.965517	0.911877
0.391	0.895349	0.973058	0.921774	0.822761	0.964602	0.884438	0.920342	0.965517	0.911877
0.392	0.895349	0.973058	0.921774	0.822761	0.964602	0.884438	0.920342	0.965517	0.911877
0.393	0.895349	0.973058	0.921774	0.822761	0.964602	0.884438	0.920342	0.965517	0.911877
0.394	0.895349	0.973058	0.921774	0.822761	0.964602	0.884438	0.92054	0.965517	0.911877
0.395	0.895349	0.973058	0.921774	0.822761	0.964602	0.884438	0.92054	0.965517	0.911877
0.396	0.895349	0.973058	0.921774	0.822761	0.964602	0.884438	0.92054	0.965517	0.911877
0.397	0.895349	0.973058	0.921774	0.822761	0.964602	0.884438	0.92054	0.965517	0.911877
0.398	0.895349	0.973058	0.921774	0.822761	0.964602	0.884438	0.92054	0.965517	0.911877
0.399	0.895349	0.973058	0.921774	0.822761	0.964602	0.884438	0.92054	0.965517	0.911877
0.4	0.895349	0.973058	0.921774	0.822761	0.964602	0.884438	0.92054	0.965517	0.911877
0.401	0.895349	0.973058	0.921774	0.822761	0.964602	0.884438	0.92054	0.965517	0.911877
0.402	0.895349	0.973058	0.921774	0.822761	0.964602	0.884438	0.92054	0.965517	0.911877
0.403	0.895349	0.973058	0.921774	0.822761	0.964602	0.883978	0.92054	0.965517	0.911877
0.404	0.895349	0.973058	0.921774	0.822761	0.964602	0.883978	0.92054	0.965517	0.911877
0.405	0.895349	0.973058	0.921774	0.822761	0.964602	0.883978	0.92054	0.965517	0.911877
0.406	0.895349	0.973058	0.921774	0.822761	0.964602	0.883978	0.92054	0.965517	0.911877
0.407	0.895349	0.973058	0.921774	0.822761	0.964602	0.883978	0.92054	0.965517	0.912835
0.408	0.895349	0.973058	0.921774	0.822761	0.964602	0.883978	0.92054	0.965517	0.912835
0.409	0.895349	0.973058	0.921774	0.822761	0.964602	0.883978	0.92054	0.965517	0.912835
0.41	0.895349	0.973058	0.921774	0.822761	0.964602	0.883978	0.92054	0.965517	0.912835
0.411	0.895349	0.973058	0.921774	0.822761	0.964602	0.883978	0.92054	0.965517	0.912835
0.412	0.895349	0.973058	0.921774	0.822761	0.964602	0.883978	0.920739	0.965517	0.912835
0.413	0.895349	0.973058	0.921774	0.822761	0.964602	0.883978	0.920739	0.965517	0.912835
0.414	0.895349	0.973058	0.921774	0.822761	0.964602	0.883978	0.920739	0.965517	0.912835
0.415	0.895349	0.973058	0.921774	0.822761	0.963127	0.883978	0.920739	0.965517	0.912835
0.416	0.895349	0.973058	0.921774	0.822761	0.963127	0.883978	0.92054	0.965517	0.912835
0.417	0.895349	0.973058	0.921774	0.822761	0.963127	0.883978	0.920342	0.965517	0.912835
0.418	0.895349	0.973058	0.921774	0.822761	0.963127	0.883978	0.920342	0.965517	0.912835
0.419	0.895349	0.973058	0.921774	0.822761	0.963127	0.883978	0.920342	0.965517	0.912835
0.42	0.895349	0.973058	0.920968	0.822761	0.963127	0.883978	0.920342	0.966133	0.912835
0.421	0.895349	0.973058	0.920968	0.822761	0.963127	0.883978	0.920342	0.966133	0.912835
0.422	0.895349	0.973058	0.920968	0.822761	0.963127	0.883978	0.920143	0.966133	0.912835
0.423	0.895349	0.973058	0.920968	0.822761	0.963127	0.883978	0.920143	0.966133	0.912835
0.424	0.895349	0.973058	0.920968	0.822761	0.963127	0.883978	0.920143	0.966133	0.912835
0.425	0.895349	0.973058	0.920968	0.822761	0.963127	0.883978	0.919944	0.966133	0.912835
0.426	0.895349	0.973058	0.920968	0.822761	0.963127	0.883978	0.919944	0.966133	0.912835
0.427	0.895349	0.973058	0.920968	0.822761	0.963127	0.883978	0.919944	0.966133	0.913793
0.428	0.895349	0.973058	0.920968	0.822761	0.963127	0.883978	0.919944	0.966133	0.913793
0.429	0.895349	0.973058	0.921774	0.822761	0.963127	0.883978	0.919944	0.966133	0.913793
0.43	0.895349	0.973058	0.921774	0.822761	0.963127	0.883978	0.919944	0.966133	0.913793
0.431	0.895349	0.973058	0.921774	0.822761	0.963127	0.883978	0.919944	0.966133	0.913793
0.432	0.895349	0.973058	0.921774	0.822761	0.963127	0.883978	0.919944	0.966133	0.913793
0.433	0.895349	0.973058	0.921774	0.822761	0.963127	0.883978	0.919746	0.966133	0.913793
0.434	0.895349	0.973058	0.921774	0.822761	0.963127	0.883978	0.919944	0.966133	0.913793
0.435	0.895349	0.973058	0.921774	0.822761	0.963127	0.883978	0.919944	0.966133	0.913793
0.436	0.895349	0.973058	0.921774	0.822761	0.963127	0.883978	0.919746	0.966133	0.913793
0.437	0.895349	0.973058	0.921774	0.822761	0.963127	0.883978	0.919746	0.966133	0.913793
0.438	0.895349	0.973058	0.921774	0.822761	0.963127	0.883978	0.919746	0.966133	0.913793
0.439	0.895349	0.973058	0.921774	0.822761	0.963127	0.883978	0.919746	0.966133	0.913793
0.44	0.895349	0.973058	0.921774	0.822761	0.963127	0.883978	0.919944	0.966133	0.913793
0.441	0.895349	0.973058	0.921774	0.822761	0.963127	0.883978	0.919944	0.966133	0.913793
0.442	0.895349	0.973058	0.921774	0.822761	0.963127	0.883978	0.919944	0.966133	0.913793
0.443	0.895349	0.973058	0.921774	0.822761	0.963127	0.883978	0.920143	0.966133	0.913793
0.444	0.895349	0.973058	0.921774	0.822761	0.963127	0.883978	0.920342	0.966133	0.913793
0.445	0.895349	0.973058	0.921774	0.822761	0.963127	0.883978	0.920342	0.966133	0.913793
0.446	0.895349	0.973058	0.921774	0.822761	0.963127	0.883978	0.920342	0.966133	0.913793
0.447	0.895349	0.973058	0.921774	0.822761	0.963127	0.883978	0.920342	0.966133	0.913793
0.448	0.895349	0.973058	0.921774	0.822761	0.963127	0.883978	0.920739	0.966133	0.913793
0.449	0.895349	0.973058	0.921774	0.822761	0.963127	0.883978	0.920739	0.966133	0.913793
0.45	0.895349	0.973058	0.921774	0.822761	0.963127	0.883978	0.920739	0.966133	0.913793
0.451	0.895349	0.973058	0.921774	0.822761	0.963127	0.883978	0.920739	0.966133	0.913793
0.452	0.895349	0.973058	0.921774	0.822761	0.964602	0.883978	0.920739	0.966133	0.913793
0.453	0.895349	0.973058	0.921774	0.822761	0.964602	0.883978	0.92054	0.966133	0.913793
0.454	0.895349	0.973058	0.921774	0.822761	0.964602	0.883978	0.92054	0.966133	0.913793
0.455	0.895349	0.973058	0.921774	0.822761	0.964602	0.883978	0.92054	0.966133	0.913793
0.456	0.895349	0.973058	0.921774	0.822761	0.964602	0.883978	0.92054	0.966133	0.913793
0.457	0.895349	0.973058	0.921774	0.822761	0.964602	0.883978	0.92054	0.966133	0.913793
0.458	0.895349	0.973058	0.921774	0.822761	0.964602	0.883978	0.920739	0.966133	0.913793
0.459	0.895349	0.973058	0.921774	0.822761	0.964602	0.883978	0.92054	0.966133	0.913793
0.46	0.895349	0.973058	0.921774	0.822761	0.964602	0.883978	0.92054	0.966133	0.913793
0.461	0.895349	0.973058	0.921774	0.822761	0.964602	0.883517	0.92054	0.966133	0.913793
0.462	0.895349	0.973058	0.921774	0.822761	0.964602	0.883517	0.92054	0.966133	0.913793
0.463	0.895349	0.973058	0.921774	0.822761	0.964602	0.883517	0.92054	0.966133	0.913793
0.464	0.895349	0.973058	0.921774	0.822761	0.964602	0.883517	0.92054	0.966133	0.913793
0.465	0.895349	0.973058	0.921774	0.822761	0.964602	0.883517	0.920342	0.966133	0.913793
0.466	0.895349	0.973058	0.921774	0.822761	0.964602	0.883517	0.920342	0.965517	0.913793
0.467	0.895349	0.973058	0.921774	0.822761	0.964602	0.883517	0.920342	0.965517	0.913793
0.468	0.895349	0.973058	0.921774	0.822761	0.964602	0.883517	0.92054	0.965517	0.913793
0.469	0.895349	0.973058	0.921774	0.822761	0.964602	0.883978	0.92054	0.965517	0.913793
0.47	0.895349	0.973058	0.921774	0.822761	0.964602	0.883978	0.92054	0.965517	0.913793
0.471	0.895349	0.973058	0.921774	0.822761	0.964602	0.883978	0.92054	0.965517	0.913793
0.472	0.895349	0.973058	0.921774	0.822761	0.964602	0.883978	0.920739	0.965517	0.913793
0.473	0.895349	0.973058	0.920968	0.822761	0.964602	0.883978	0.920938	0.965517	0.913793
0.474	0.895349	0.973058	0.920968	0.822761	0.964602	0.883978	0.920938	0.965517	0.913793
0.475	0.895349	0.973058	0.920968	0.822761	0.964602	0.883978	0.920938	0.965517	0.913793
0.476	0.895349	0.973058	0.920968	0.822761	0.964602	0.883978	0.920739	0.965517	0.913793
0.477	0.895349	0.973058	0.920968	0.822761	0.964602	0.883978	0.920739	0.965517	0.913793
0.478	0.895349	0.973058	0.920968	0.822761	0.964602	0.883517	0.920739	0.965517	0.913793
0.479	0.895349	0.973058	0.920968	0.822761	0.964602	0.883517	0.920739	0.965517	0.913793
0.48	0.895349	0.973684	0.920968	0.822761	0.964602	0.883517	0.920938	0.965517	0.913793
0.481	0.895349	0.973684	0.920968	0.822761	0.964602	0.883517	0.920938	0.965517	0.913793
0.482	0.895349	0.973684	0.920968	0.822761	0.964602	0.883517	0.920938	0.965517	0.913793
0.483	0.895349	0.973684	0.920968	0.822761	0.964602	0.883517	0.920938	0.966133	0.913793
0.484	0.895349	0.973684	0.920968	0.822761	0.964602	0.883517	0.920938	0.966133	0.913793
0.485	0.895349	0.973684	0.920968	0.822761	0.964602	0.883517	0.920938	0.966133	0.913793
0.486	0.895349	0.973684	0.920968	0.822761	0.964602	0.883517	0.920938	0.966133	0.913793
0.487	0.895349	0.973684	0.920968	0.822761	0.964602	0.883517	0.920938	0.966133	0.912835
0.488	0.895349	0.973684	0.920968	0.822761	0.964602	0.883517	0.920938	0.966133	0.912835
0.489	0.895349	0.973684	0.920968	0.822761	0.964602	0.883517	0.920938	0.966133	0.912835
0.49	0.895349	0.973684	0.920968	0.822761	0.964602	0.883517	0.920938	0.966133	0.912835
0.491	0.895349	0.973684	0.920968	0.822761	0.964602	0.883517	0.920938	0.966133	0.912835
0.492	0.895349	0.973684	0.921774	0.822761	0.964602	0.883517	0.920938	0.966133	0.912835
0.493	0.895349	0.973684	0.921774	0.822761	0.964602	0.883517	0.921136	0.966133	0.912835
0.494	0.895349	0.973684	0.921774	0.822761	0.964602	0.883057	0.921136	0.966133	0.912835
0.495	0.895349	0.973684	0.922581	0.822761	0.964602	0.883057	0.921136	0.966133	0.912835
0.496	0.895349	0.973684	0.922581	0.822761	0.964602	0.883057	0.921136	0.966133	0.912835
0.497	0.895349	0.973684	0.922581	0.822761	0.964602	0.883057	0.921136	0.966133	0.912835
0.498	0.895349	0.973684	0.922581	0.822761	0.964602	0.883517	0.921335	0.966133	0.912835
0.499	0.895349	0.973684	0.922581	0.822761	0.964602	0.883517	0.921335	0.966133	0.912835
0.5	0.895349	0.973684	0.922581	0.822761	0.964602	0.883517	0.921534	0.966133	0.912835
0.501	0.895349	0.973684	0.922581	0.822761	0.964602	0.883517	0.921534	0.966133	0.912835
0.502	0.895349	0.973684	0.921774	0.822761	0.964602	0.883517	0.921335	0.966133	0.912835
0.503	0.895349	0.973684	0.921774	0.822761	0.964602	0.883517	0.921335	0.966133	0.912835
0.504	0.895349	0.973684	0.921774	0.822761	0.964602	0.883517	0.921335	0.966133	0.912835
0.505	0.895349	0.973684	0.921774	0.822761	0.964602	0.883517	0.921335	0.966133	0.912835
0.506	0.895349	0.973684	0.921774	0.822761	0.964602	0.883517	0.921335	0.966133	0.912835
0.507	0.895349	0.973684	0.921774	0.822761	0.964602	0.883517	0.921136	0.966133	0.912835
0.508	0.895349	0.973684	0.921774	0.822761	0.964602	0.883517	0.921136	0.966133	0.912835
0.509	0.895349	0.973684	0.921774	0.822761	0.964602	0.883517	0.921136	0.966133	0.912835
0.51	0.895349	0.973684	0.921774	0.822761	0.964602	0.883517	0.920938	0.966133	0.912835
0.511	0.895349	0.973684	0.921774	0.822761	0.964602	0.883517	0.920938	0.966133	0.912835
0.512	0.895349	0.973684	0.921774	0.822761	0.964602	0.883517	0.920938	0.966133	0.912835
0.513	0.895349	0.973684	0.921774	0.822761	0.964602	0.883517	0.921136	0.966133	0.912835
0.514	0.895349	0.973684	0.921774	0.822761	0.964602	0.883057	0.921136	0.966133	0.912835
0.515	0.895349	0.973684	0.921774	0.822761	0.964602	0.883057	0.921136	0.966133	0.912835
0.516	0.895349	0.973684	0.921774	0.822761	0.964602	0.883057	0.921136	0.966133	0.912835
0.517	0.895349	0.973684	0.921774	0.822761	0.964602	0.883057	0.921136	0.966133	0.912835
0.518	0.895349	0.973684	0.921774	0.822761	0.964602	0.883057	0.921136	0.966133	0.912835
0.519	0.895349	0.973684	0.921774	0.822761	0.964602	0.882597	0.921136	0.966133	0.912835
0.52	0.895349	0.973684	0.921774	0.822761	0.964602	0.882597	0.921136	0.966133	0.912835
0.521	0.895349	0.973684	0.921774	0.822761	0.964602	0.882597	0.921136	0.966133	0.912835
0.522	0.895349	0.973684	0.921774	0.822761	0.964602	0.882597	0.921136	0.966133	0.912835
0.523	0.895349	0.973684	0.921774	0.822761	0.964602	0.882597	0.921534	0.966133	0.912835
0.524	0.895349	0.973684	0.921774	0.822761	0.964602	0.882597	0.921534	0.966133	0.912835
0.525	0.895349	0.973684	0.921774	0.822761	0.964602	0.883057	0.921534	0.966133	0.912835
0.526	0.895349	0.973684	0.921774	0.822761	0.964602	0.883057	0.921335	0.966133	0.912835
0.527	0.895349	0.973684	0.921774	0.822761	0.964602	0.883057	0.921335	0.966133	0.912835
0.528	0.895349	0.973684	0.921774	0.822761	0.964602	0.883057	0.921335	0.966749	0.912835
0.529	0.895349	0.973684	0.921774	0.824627	0.964602	0.883057	0.921335	0.966749	0.912835
0.53	0.897674	0.973684	0.921774	0.824627	0.964602	0.883057	0.921335	0.966749	0.912835
0.531	0.897674	0.973684	0.921774	0.824627	0.964602	0.883057	0.921335	0.966749	0.912835
0.532	0.897674	0.973684	0.921774	0.824627	0.964602	0.883057	0.921335	0.966749	0.912835
0.533	0.897674	0.973684	0.921774	0.824627	0.964602	0.883057	0.921335	0.966749	0.912835
0.534	0.897674	0.973684	0.921774	0.824627	0.964602	0.883057	0.921335	0.966749	0.912835
0.535	0.897674	0.973684	0.921774	0.824627	0.964602	0.883057	0.921534	0.966749	0.912835
0.536	0.897674	0.973684	0.921774	0.824627	0.964602	0.883057	0.921534	0.966749	0.912835
0.537	0.897674	0.973684	0.921774	0.824627	0.964602	0.883057	0.921534	0.966749	0.912835
0.538	0.897674	0.973684	0.921774	0.824627	0.964602	0.882597	0.921534	0.966749	0.912835
0.539	0.897674	0.973684	0.921774	0.824627	0.964602	0.882597	0.921335	0.966749	0.912835
0.54	0.897674	0.973684	0.921774	0.824627	0.964602	0.882597	0.921335	0.966749	0.912835
0.541	0.897674	0.973684	0.921774	0.824627	0.964602	0.882597	0.921136	0.966749	0.912835
0.542	0.897674	0.973684	0.921774	0.824627	0.964602	0.882597	0.921136	0.966749	0.912835
0.543	0.897674	0.973684	0.921774	0.824627	0.964602	0.882597	0.921136	0.966749	0.913793
0.544	0.897674	0.973684	0.921774	0.824627	0.964602	0.882136	0.921136	0.966749	0.913793
0.545	0.897674	0.973684	0.921774	0.824627	0.964602	0.882136	0.921136	0.966749	0.913793
0.546	0.897674	0.973684	0.921774	0.824627	0.964602	0.882136	0.921335	0.966749	0.913793
0.547	0.897674	0.973684	0.921774	0.824627	0.964602	0.882136	0.921335	0.966749	0.913793
0.548	0.897674	0.973684	0.921774	0.824627	0.964602	0.881676	0.921335	0.966749	0.913793
0.549	0.897674	0.973684	0.921774	0.824627	0.964602	0.881676	0.921335	0.966749	0.913793
0.55	0.897674	0.973684	0.921774	0.824627	0.964602	0.881676	0.921136	0.966749	0.913793
0.551	0.897674	0.973684	0.921774	0.824627	0.964602	0.881676	0.921136	0.966749	0.913793
0.552	0.897674	0.973684	0.921774	0.824627	0.964602	0.881676	0.921136	0.966749	0.913793
0.553	0.897674	0.973684	0.921774	0.824627	0.964602	0.881676	0.921136	0.966749	0.913793
0.554	0.897674	0.973684	0.921774	0.824627	0.964602	0.881676	0.921136	0.966749	0.913793
0.555	0.897674	0.973684	0.921774	0.824627	0.964602	0.881676	0.921136	0.966749	0.913793
0.556	0.897674	0.973684	0.921774	0.824627	0.964602	0.881676	0.921136	0.966749	0.913793
0.557	0.897674	0.973684	0.921774	0.824627	0.964602	0.881676	0.921136	0.966749	0.913793
0.558	0.897674	0.973684	0.921774	0.824627	0.964602	0.881676	0.921136	0.966749	0.913793
0.559	0.897674	0.973684	0.921774	0.824627	0.964602	0.881676	0.921136	0.966749	0.913793
0.56	0.897674	0.973684	0.921774	0.824627	0.964602	0.881676	0.921136	0.966749	0.913793
0.561	0.897674	0.973684	0.921774	0.824627	0.964602	0.881676	0.921136	0.966749	0.913793
0.562	0.897674	0.973684	0.921774	0.824627	0.964602	0.881676	0.921136	0.966749	0.913793
0.563	0.897674	0.973684	0.921774	0.824627	0.964602	0.881676	0.921136	0.966749	0.913793
0.564	0.897674	0.973684	0.921774	0.824627	0.964602	0.881676	0.920938	0.967365	0.913793
0.565	0.897674	0.973684	0.921774	0.824627	0.964602	0.881676	0.920739	0.967365	0.913793
0.566	0.897674	0.973684	0.921774	0.824627	0.964602	0.881676	0.920739	0.967365	0.913793
0.567	0.897674	0.973684	0.921774	0.824627	0.964602	0.881676	0.920739	0.967365	0.913793
0.568	0.897674	0.973684	0.921774	0.824627	0.964602	0.881676	0.920938	0.967365	0.913793
0.569	0.897674	0.973684	0.921774	0.824627	0.964602	0.881676	0.920938	0.967365	0.913793
0.57	0.897674	0.973684	0.921774	0.824627	0.964602	0.881676	0.920739	0.967365	0.913793
0.571	0.897674	0.973684	0.921774	0.824627	0.964602	0.881676	0.92054	0.967365	0.913793
0.572	0.897674	0.973684	0.921774	0.824627	0.964602	0.881676	0.92054	0.967365	0.913793
0.573	0.897674	0.973684	0.921774	0.824627	0.964602	0.881676	0.92054	0.967365	0.913793
0.574	0.897674	0.973684	0.921774	0.822761	0.964602	0.881676	0.92054	0.967365	0.913793
0.575	0.897674	0.973684	0.921774	0.822761	0.964602	0.881676	0.920342	0.967365	0.913793
0.576	0.897674	0.973684	0.921774	0.822761	0.964602	0.881676	0.920342	0.967365	0.913793
0.577	0.897674	0.973684	0.921774	0.822761	0.964602	0.881676	0.920342	0.967365	0.913793
0.578	0.897674	0.973684	0.921774	0.822761	0.964602	0.881676	0.920342	0.967365	0.913793
0.579	0.897674	0.973684	0.921774	0.822761	0.964602	0.881676	0.920342	0.967365	0.913793
0.58	0.897674	0.973684	0.921774	0.822761	0.964602	0.881676	0.920342	0.967365	0.913793
0.581	0.897674	0.973684	0.921774	0.822761	0.964602	0.881676	0.92054	0.967365	0.913793
0.582	0.897674	0.973684	0.921774	0.822761	0.964602	0.881676	0.920739	0.967365	0.913793
0.583	0.897674	0.973684	0.921774	0.822761	0.964602	0.881676	0.920739	0.967365	0.913793
0.584	0.897674	0.973684	0.921774	0.822761	0.964602	0.881676	0.920739	0.967365	0.913793
0.585	0.897674	0.973684	0.921774	0.822761	0.964602	0.881676	0.920938	0.967365	0.913793
0.586	0.897674	0.973684	0.921774	0.822761	0.964602	0.881676	0.920938	0.967365	0.913793
0.587	0.897674	0.973684	0.921774	0.822761	0.964602	0.881676	0.920938	0.967365	0.913793
0.588	0.897674	0.973684	0.921774	0.822761	0.964602	0.881676	0.920739	0.967365	0.913793
0.589	0.897674	0.973684	0.921774	0.822761	0.964602	0.881676	0.920739	0.967365	0.913793
0.59	0.897674	0.973684	0.921774	0.822761	0.964602	0.881676	0.920739	0.967365	0.912835
0.591	0.895349	0.973684	0.921774	0.822761	0.964602	0.881215	0.920739	0.967365	0.912835
0.592	0.895349	0.973684	0.921774	0.824627	0.964602	0.881215	0.920739	0.967365	0.912835
0.593	0.895349	0.973684	0.921774	0.824627	0.964602	0.881215	0.920739	0.967365	0.912835
0.594	0.895349	0.973684	0.921774	0.824627	0.964602	0.881215	0.920739	0.967365	0.912835
0.595	0.895349	0.973684	0.921774	0.824627	0.964602	0.881215	0.920938	0.967365	0.912835
0.596	0.895349	0.973684	0.921774	0.824627	0.964602	0.881215	0.920938	0.967365	0.912835
0.597	0.895349	0.973684	0.921774	0.824627	0.964602	0.881215	0.920938	0.967365	0.912835
0.598	0.895349	0.973684	0.921774	0.824627	0.964602	0.881215	0.920938	0.967365	0.912835
0.599	0.895349	0.973684	0.921774	0.824627	0.964602	0.881215	0.920938	0.967365	0.912835
0.6	0.895349	0.973684	0.921774	0.824627	0.964602	0.881215	0.920938	0.967365	0.912835
0.601	0.895349	0.973684	0.921774	0.824627	0.964602	0.881215	0.920938	0.967365	0.912835
0.602	0.895349	0.973684	0.921774	0.824627	0.964602	0.881215	0.920938	0.967365	0.912835
0.603	0.895349	0.973684	0.921774	0.824627	0.964602	0.881215	0.920938	0.967365	0.912835
0.604	0.895349	0.973684	0.921774	0.824627	0.964602	0.881215	0.921136	0.967365	0.912835
0.605	0.895349	0.973684	0.921774	0.824627	0.964602	0.881215	0.921136	0.967365	0.912835
0.606	0.895349	0.973684	0.921774	0.824627	0.964602	0.881215	0.921136	0.967365	0.912835
0.607	0.895349	0.973684	0.921774	0.824627	0.964602	0.881215	0.921136	0.967365	0.912835
0.608	0.895349	0.973684	0.921774	0.824627	0.964602	0.881215	0.921136	0.967365	0.912835
0.609	0.895349	0.973058	0.921774	0.824627	0.964602	0.881215	0.921136	0.967365	0.912835
0.61	0.895349	0.973058	0.921774	0.824627	0.964602	0.881215	0.921136	0.967365	0.912835
0.611	0.893023	0.973058	0.921774	0.824627	0.964602	0.880755	0.921335	0.967365	0.912835
0.612	0.893023	0.973058	0.922581	0.822761	0.964602	0.880755	0.921136	0.967365	0.912835
0.613	0.893023	0.973058	0.922581	0.822761	0.964602	0.880755	0.921136	0.967365	0.912835
0.614	0.893023	0.973058	0.922581	0.822761	0.964602	0.880755	0.921136	0.967365	0.912835
0.615	0.893023	0.973058	0.922581	0.822761	0.964602	0.880755	0.921136	0.967365	0.912835
0.616	0.893023	0.973058	0.922581	0.822761	0.964602	0.880755	0.921136	0.967365	0.912835
0.617	0.893023	0.973058	0.922581	0.822761	0.964602	0.880755	0.921136	0.967365	0.912835
0.618	0.893023	0.973058	0.922581	0.822761	0.964602	0.880755	0.921136	0.967365	0.912835
0.619	0.893023	0.973058	0.922581	0.822761	0.964602	0.880755	0.921136	0.967365	0.912835
0.62	0.893023	0.973058	0.922581	0.822761	0.964602	0.880755	0.921136	0.967365	0.912835
0.621	0.893023	0.973058	0.922581	0.822761	0.964602	0.880755	0.921136	0.967365	0.912835
0.622	0.893023	0.973058	0.922581	0.822761	0.964602	0.880755	0.921136	0.967365	0.912835
0.623	0.893023	0.973058	0.922581	0.822761	0.964602	0.880755	0.921136	0.967365	0.912835
0.624	0.893023	0.973058	0.922581	0.822761	0.964602	0.880755	0.921136	0.967365	0.912835
0.625	0.893023	0.973058	0.922581	0.822761	0.964602	0.880755	0.921136	0.967365	0.912835
0.626	0.893023	0.973058	0.922581	0.822761	0.964602	0.880755	0.920938	0.967365	0.912835
0.627	0.893023	0.973058	0.922581	0.822761	0.964602	0.880755	0.920938	0.967365	0.912835
0.628	0.893023	0.973058	0.922581	0.822761	0.964602	0.880755	0.920938	0.967365	0.912835
0.629	0.893023	0.973058	0.922581	0.822761	0.964602	0.880755	0.920938	0.967365	0.912835
0.63	0.893023	0.973058	0.922581	0.822761	0.964602	0.880755	0.920938	0.967365	0.912835
0.631	0.893023	0.973058	0.922581	0.822761	0.964602	0.880295	0.920938	0.967365	0.912835
0.632	0.893023	0.973058	0.922581	0.822761	0.964602	0.880295	0.920938	0.967365	0.912835
0.633	0.893023	0.973058	0.922581	0.822761	0.964602	0.880295	0.920938	0.967365	0.912835
0.634	0.893023	0.972431	0.922581	0.822761	0.964602	0.880295	0.920938	0.967365	0.912835
0.635	0.893023	0.972431	0.922581	0.822761	0.964602	0.880295	0.920938	0.967365	0.912835
0.636	0.893023	0.972431	0.922581	0.820896	0.964602	0.880295	0.920739	0.967365	0.912835
0.637	0.893023	0.972431	0.922581	0.820896	0.964602	0.880295	0.920739	0.967365	0.912835
0.638	0.893023	0.972431	0.922581	0.820896	0.964602	0.880295	0.92054	0.967365	0.912835
0.639	0.893023	0.972431	0.922581	0.820896	0.964602	0.880295	0.92054	0.967365	0.912835
0.64	0.893023	0.972431	0.922581	0.820896	0.964602	0.880295	0.92054	0.967365	0.912835
0.641	0.893023	0.972431	0.922581	0.820896	0.964602	0.880295	0.92054	0.967365	0.912835
0.642	0.893023	0.972431	0.922581	0.820896	0.964602	0.880295	0.92054	0.967365	0.912835
0.643	0.893023	0.972431	0.922581	0.820896	0.964602	0.880295	0.92054	0.967365	0.912835
0.644	0.893023	0.972431	0.921774	0.820896	0.964602	0.880295	0.92054	0.967365	0.912835
0.645	0.893023	0.972431	0.921774	0.820896	0.964602	0.880295	0.92054	0.967365	0.912835
0.646	0.893023	0.972431	0.921774	0.820896	0.964602	0.880295	0.920342	0.967365	0.912835
0.647	0.893023	0.972431	0.921774	0.820896	0.964602	0.880295	0.920342	0.967365	0.912835
0.648	0.893023	0.972431	0.921774	0.820896	0.964602	0.880295	0.920342	0.967365	0.912835
0.649	0.893023	0.972431	0.921774	0.820896	0.964602	0.880295	0.920143	0.967365	0.912835
0.65	0.893023	0.972431	0.921774	0.820896	0.964602	0.880755	0.920143	0.967365	0.912835
0.651	0.893023	0.972431	0.921774	0.822761	0.964602	0.880755	0.920143	0.967365	0.912835
0.652	0.893023	0.972431	0.921774	0.822761	0.964602	0.880755	0.920143	0.967365	0.913793
0.653	0.893023	0.972431	0.921774	0.822761	0.964602	0.880755	0.920143	0.967365	0.913793
0.654	0.893023	0.972431	0.921774	0.824627	0.964602	0.880755	0.920143	0.967365	0.913793
0.655	0.893023	0.972431	0.921774	0.824627	0.964602	0.880755	0.920143	0.967365	0.913793
0.656	0.893023	0.972431	0.921774	0.824627	0.964602	0.880755	0.920143	0.967365	0.913793
0.657	0.893023	0.972431	0.921774	0.824627	0.964602	0.880755	0.920143	0.967365	0.913793
0.658	0.893023	0.972431	0.921774	0.824627	0.964602	0.880755	0.919944	0.967365	0.913793
0.659	0.893023	0.972431	0.921774	0.824627	0.964602	0.880755	0.919944	0.967365	0.913793
0.66	0.893023	0.972431	0.920968	0.824627	0.964602	0.880755	0.919944	0.967365	0.913793
0.661	0.893023	0.972431	0.920968	0.824627	0.964602	0.880755	0.919944	0.967365	0.913793
0.662	0.893023	0.972431	0.920968	0.824627	0.964602	0.880755	0.920143	0.967365	0.913793
0.663	0.893023	0.971805	0.920968	0.824627	0.964602	0.880755	0.920143	0.967365	0.913793
0.664	0.893023	0.971805	0.920968	0.824627	0.964602	0.880755	0.920143	0.967365	0.913793
0.665	0.893023	0.971805	0.920968	0.824627	0.964602	0.880755	0.920143	0.967365	0.913793
0.666	0.893023	0.971805	0.920968	0.824627	0.964602	0.880755	0.920143	0.967365	0.913793
0.667	0.893023	0.971805	0.920968	0.824627	0.964602	0.880755	0.920143	0.967365	0.913793
0.668	0.893023	0.971805	0.920968	0.824627	0.964602	0.880755	0.920143	0.967365	0.913793
0.669	0.893023	0.971805	0.920968	0.824627	0.964602	0.880755	0.920143	0.967365	0.913793
0.67	0.893023	0.971805	0.920968	0.824627	0.964602	0.881215	0.920143	0.967365	0.913793
0.671	0.893023	0.971805	0.920968	0.824627	0.964602	0.881215	0.920342	0.967365	0.913793
0.672	0.893023	0.971805	0.920968	0.824627	0.964602	0.881215	0.920342	0.967365	0.913793
0.673	0.893023	0.971805	0.920968	0.824627	0.964602	0.881215	0.920342	0.967365	0.913793
0.674	0.893023	0.971805	0.920968	0.824627	0.964602	0.881215	0.920342	0.967365	0.913793
0.675	0.893023	0.971805	0.920968	0.824627	0.964602	0.881215	0.920342	0.967365	0.913793
0.676	0.893023	0.971805	0.920968	0.824627	0.964602	0.881215	0.920342	0.967365	0.913793
0.677	0.893023	0.971805	0.920968	0.824627	0.964602	0.881215	0.920342	0.967365	0.913793
0.678	0.893023	0.971805	0.920968	0.824627	0.964602	0.881215	0.920342	0.967365	0.914751
0.679	0.893023	0.971805	0.920968	0.824627	0.964602	0.881215	0.920342	0.967365	0.914751
0.68	0.893023	0.971805	0.920968	0.824627	0.964602	0.881215	0.920342	0.967365	0.914751
0.681	0.893023	0.971805	0.920968	0.824627	0.964602	0.881215	0.920143	0.967365	0.914751
0.682	0.893023	0.971805	0.920968	0.824627	0.964602	0.881215	0.920143	0.967365	0.914751
0.683	0.893023	0.971805	0.920968	0.824627	0.964602	0.880755	0.920143	0.967365	0.914751
0.684	0.893023	0.971805	0.920161	0.824627	0.964602	0.880755	0.920143	0.967365	0.915709
0.685	0.893023	0.971805	0.920161	0.824627	0.964602	0.880755	0.920143	0.967365	0.915709
0.686	0.893023	0.971805	0.920161	0.824627	0.964602	0.880755	0.920143	0.967365	0.915709
0.687	0.893023	0.971805	0.920161	0.824627	0.964602	0.880755	0.920143	0.967365	0.915709
0.688	0.893023	0.971805	0.920161	0.824627	0.964602	0.881215	0.919944	0.967365	0.915709
0.689	0.893023	0.971805	0.920161	0.824627	0.964602	0.881215	0.920143	0.967365	0.915709
0.69	0.893023	0.971805	0.920161	0.824627	0.964602	0.881215	0.920143	0.967365	0.915709
0.691	0.893023	0.971805	0.920161	0.822761	0.964602	0.881215	0.920143	0.967365	0.915709
0.692	0.893023	0.971805	0.920161	0.820896	0.964602	0.881215	0.920143	0.967365	0.915709
0.693	0.893023	0.971805	0.920161	0.820896	0.964602	0.881215	0.920143	0.967365	0.915709
0.694	0.893023	0.971805	0.919355	0.820896	0.964602	0.881215	0.920143	0.967365	0.915709
0.695	0.893023	0.971805	0.919355	0.820896	0.964602	0.881215	0.920143	0.967365	0.915709
0.696	0.893023	0.971805	0.918548	0.820896	0.964602	0.880755	0.920143	0.967365	0.915709
0.697	0.893023	0.971805	0.918548	0.820896	0.964602	0.880755	0.920143	0.967365	0.915709
0.698	0.893023	0.971805	0.918548	0.81903	0.964602	0.880755	0.920143	0.967365	0.915709
0.699	0.893023	0.971805	0.918548	0.81903	0.964602	0.880755	0.920143	0.967365	0.915709
0.7	0.893023	0.971805	0.918548	0.81903	0.964602	0.880755	0.920143	0.967365	0.915709
0.701	0.893023	0.971178	0.918548	0.81903	0.964602	0.880755	0.920143	0.967365	0.915709
0.702	0.893023	0.971178	0.918548	0.81903	0.964602	0.880755	0.920143	0.967365	0.915709
0.703	0.893023	0.971178	0.918548	0.81903	0.964602	0.880755	0.920143	0.967365	0.915709
0.704	0.890698	0.971178	0.918548	0.81903	0.964602	0.880755	0.920143	0.967365	0.915709
0.705	0.890698	0.971178	0.918548	0.81903	0.964602	0.880755	0.920143	0.967365	0.915709
0.706	0.890698	0.971178	0.918548	0.81903	0.964602	0.880755	0.920143	0.967365	0.915709
0.707	0.890698	0.971178	0.918548	0.81903	0.964602	0.880755	0.920143	0.967365	0.915709
0.708	0.890698	0.971178	0.918548	0.81903	0.964602	0.880755	0.920143	0.967365	0.915709
0.709	0.890698	0.971178	0.918548	0.81903	0.964602	0.880755	0.920143	0.967365	0.915709
0.71	0.890698	0.971178	0.918548	0.81903	0.964602	0.880755	0.920143	0.967365	0.915709
0.711	0.890698	0.971178	0.918548	0.81903	0.964602	0.880755	0.919944	0.967365	0.915709
0.712	0.890698	0.971178	0.918548	0.81903	0.964602	0.880755	0.919944	0.967365	0.915709
0.713	0.890698	0.971178	0.918548	0.81903	0.964602	0.881215	0.919944	0.967365	0.915709
0.714	0.893023	0.971178	0.918548	0.81903	0.964602	0.881215	0.919944	0.967365	0.915709
0.715	0.893023	0.971178	0.918548	0.81903	0.964602	0.881215	0.919944	0.967365	0.915709
0.716	0.893023	0.971178	0.918548	0.81903	0.964602	0.881215	0.919944	0.967365	0.915709
0.717	0.893023	0.971178	0.918548	0.81903	0.964602	0.881215	0.919944	0.967365	0.915709
0.718	0.893023	0.971178	0.918548	0.81903	0.964602	0.881215	0.920143	0.967365	0.915709
0.719	0.893023	0.971178	0.918548	0.81903	0.964602	0.881215	0.920143	0.967365	0.915709
0.72	0.893023	0.971178	0.918548	0.81903	0.964602	0.881215	0.920143	0.967365	0.915709
0.721	0.893023	0.971178	0.918548	0.81903	0.964602	0.881215	0.920143	0.967365	0.915709
0.722	0.893023	0.971178	0.918548	0.81903	0.964602	0.881215	0.920342	0.967365	0.915709
0.723	0.893023	0.971178	0.918548	0.81903	0.964602	0.881215	0.920342	0.967365	0.915709
0.724	0.893023	0.971178	0.918548	0.81903	0.964602	0.881215	0.920143	0.967365	0.915709
0.725	0.893023	0.971178	0.918548	0.81903	0.964602	0.881215	0.920143	0.967365	0.915709
0.726	0.893023	0.971178	0.918548	0.820896	0.964602	0.881215	0.919944	0.967365	0.915709
0.727	0.893023	0.971178	0.918548	0.820896	0.964602	0.881215	0.919746	0.967365	0.915709
0.728	0.893023	0.971178	0.918548	0.820896	0.964602	0.880755	0.919746	0.967365	0.915709
0.729	0.893023	0.971178	0.918548	0.820896	0.964602	0.880755	0.919746	0.967365	0.915709
0.73	0.893023	0.971178	0.918548	0.820896	0.964602	0.880755	0.919746	0.967365	0.915709
0.731	0.893023	0.971178	0.918548	0.820896	0.964602	0.880755	0.919746	0.967365	0.915709
0.732	0.893023	0.971178	0.918548	0.820896	0.964602	0.880755	0.919746	0.967365	0.915709
0.733	0.893023	0.971178	0.918548	0.820896	0.964602	0.880755	0.919746	0.967365	0.915709
0.734	0.893023	0.971178	0.918548	0.820896	0.964602	0.880755	0.919746	0.967365	0.914751
0.735	0.893023	0.971178	0.918548	0.820896	0.964602	0.880755	0.919746	0.967365	0.914751
0.736	0.893023	0.971178	0.918548	0.820896	0.964602	0.880755	0.919746	0.967365	0.914751
0.737	0.893023	0.971178	0.918548	0.820896	0.964602	0.880755	0.919746	0.967365	0.914751
0.738	0.893023	0.971178	0.918548	0.820896	0.964602	0.880755	0.919746	0.967365	0.914751
0.739	0.893023	0.971178	0.918548	0.820896	0.964602	0.880755	0.919746	0.967365	0.914751
0.74	0.893023	0.971178	0.918548	0.820896	0.964602	0.880755	0.919746	0.967365	0.914751
0.741	0.893023	0.970551	0.918548	0.820896	0.964602	0.880755	0.919746	0.967365	0.914751
0.742	0.893023	0.970551	0.918548	0.820896	0.964602	0.880295	0.919746	0.967365	0.914751
0.743	0.893023	0.970551	0.918548	0.820896	0.964602	0.880295	0.919746	0.967365	0.914751
0.744	0.890698	0.970551	0.918548	0.820896	0.964602	0.879834	0.919746	0.967365	0.914751
0.745	0.890698	0.970551	0.918548	0.820896	0.964602	0.879834	0.919944	0.967365	0.914751
0.746	0.890698	0.970551	0.918548	0.820896	0.964602	0.879834	0.920143	0.967365	0.914751
0.747	0.890698	0.970551	0.917742	0.820896	0.964602	0.879374	0.920342	0.96798	0.914751
0.748	0.890698	0.970551	0.917742	0.820896	0.964602	0.878913	0.920342	0.96798	0.914751
0.749	0.890698	0.970551	0.917742	0.820896	0.964602	0.878913	0.92054	0.96798	0.914751
0.75	0.890698	0.970551	0.917742	0.820896	0.964602	0.878913	0.92054	0.96798	0.914751
0.751	0.890698	0.970551	0.917742	0.820896	0.964602	0.878913	0.92054	0.96798	0.914751
0.752	0.890698	0.971178	0.917742	0.820896	0.964602	0.878913	0.920739	0.96798	0.914751
0.753	0.890698	0.971178	0.917742	0.820896	0.964602	0.878913	0.920739	0.96798	0.914751
0.754	0.890698	0.971178	0.917742	0.820896	0.964602	0.878913	0.92054	0.96798	0.914751
0.755	0.890698	0.971178	0.917742	0.820896	0.964602	0.878913	0.92054	0.96798	0.914751
0.756	0.890698	0.971178	0.917742	0.820896	0.964602	0.878913	0.92054	0.96798	0.914751
0.757	0.890698	0.971178	0.917742	0.820896	0.964602	0.878913	0.92054	0.96798	0.914751
0.758	0.890698	0.971178	0.917742	0.820896	0.964602	0.878913	0.92054	0.96798	0.914751
0.759	0.890698	0.971178	0.917742	0.820896	0.964602	0.879374	0.920739	0.96798	0.914751
0.76	0.890698	0.971178	0.917742	0.820896	0.964602	0.879374	0.920739	0.96798	0.914751
0.761	0.890698	0.971178	0.917742	0.820896	0.964602	0.879374	0.920739	0.96798	0.914751
0.762	0.890698	0.971178	0.917742	0.820896	0.964602	0.879374	0.920739	0.96798	0.914751
0.763	0.890698	0.971178	0.917742	0.820896	0.964602	0.879374	0.920739	0.96798	0.914751
0.764	0.890698	0.971178	0.917742	0.820896	0.964602	0.879374	0.920739	0.96798	0.914751
0.765	0.890698	0.970551	0.917742	0.820896	0.964602	0.879374	0.920938	0.96798	0.914751
0.766	0.890698	0.970551	0.917742	0.820896	0.964602	0.879374	0.920938	0.96798	0.914751
0.767	0.890698	0.969925	0.917742	0.820896	0.964602	0.879374	0.920938	0.96798	0.914751
0.768	0.890698	0.969925	0.917742	0.820896	0.964602	0.879374	0.920938	0.96798	0.914751
0.769	0.890698	0.969925	0.917742	0.820896	0.964602	0.879374	0.921136	0.96798	0.914751
0.77	0.890698	0.969925	0.917742	0.820896	0.964602	0.879374	0.921335	0.968596	0.914751
0.771	0.890698	0.969925	0.917742	0.820896	0.964602	0.879374	0.921335	0.968596	0.914751
0.772	0.890698	0.969925	0.917742	0.820896	0.964602	0.879374	0.921335	0.96798	0.914751
0.773	0.890698	0.969925	0.917742	0.820896	0.964602	0.879374	0.921335	0.96798	0.914751
0.774	0.890698	0.969925	0.917742	0.820896	0.964602	0.879374	0.921136	0.967365	0.914751
0.775	0.890698	0.969925	0.916935	0.820896	0.964602	0.879374	0.921136	0.967365	0.914751
0.776	0.890698	0.969925	0.916935	0.820896	0.964602	0.879374	0.921136	0.967365	0.914751
0.777	0.890698	0.969925	0.916935	0.820896	0.964602	0.879834	0.921136	0.967365	0.914751
0.778	0.890698	0.969925	0.916935	0.820896	0.964602	0.879834	0.921136	0.967365	0.914751
0.779	0.890698	0.969925	0.916935	0.820896	0.964602	0.879834	0.921136	0.967365	0.914751
0.78	0.890698	0.969925	0.916935	0.820896	0.964602	0.879834	0.921136	0.967365	0.914751
0.781	0.890698	0.969925	0.917742	0.820896	0.964602	0.879834	0.921335	0.967365	0.914751
0.782	0.890698	0.969925	0.917742	0.820896	0.964602	0.879834	0.921335	0.967365	0.914751
0.783	0.890698	0.969925	0.918548	0.820896	0.964602	0.879834	0.921335	0.967365	0.914751
0.784	0.890698	0.969925	0.918548	0.820896	0.964602	0.879834	0.921136	0.967365	0.914751
0.785	0.890698	0.969925	0.918548	0.820896	0.964602	0.879834	0.921136	0.96798	0.914751
0.786	0.890698	0.969925	0.918548	0.820896	0.964602	0.879834	0.920938	0.96798	0.914751
0.787	0.890698	0.969925	0.918548	0.820896	0.964602	0.879834	0.920938	0.96798	0.914751
0.788	0.890698	0.969925	0.918548	0.820896	0.964602	0.879834	0.920938	0.96798	0.914751
0.789	0.890698	0.969925	0.918548	0.820896	0.964602	0.879834	0.920938	0.96798	0.914751
0.79	0.890698	0.969925	0.918548	0.820896	0.964602	0.879834	0.920739	0.96798	0.914751
0.791	0.890698	0.969925	0.918548	0.820896	0.964602	0.879834	0.92054	0.968596	0.914751
0.792	0.890698	0.969925	0.918548	0.820896	0.964602	0.879834	0.920342	0.968596	0.914751
0.793	0.890698	0.969925	0.918548	0.820896	0.964602	0.879834	0.920342	0.968596	0.914751
0.794	0.890698	0.969925	0.918548	0.820896	0.964602	0.880295	0.920342	0.968596	0.914751
0.795	0.890698	0.969925	0.918548	0.820896	0.964602	0.879834	0.920342	0.968596	0.914751
0.796	0.890698	0.969925	0.918548	0.820896	0.964602	0.879834	0.920342	0.968596	0.914751
0.797	0.890698	0.969925	0.918548	0.820896	0.964602	0.879834	0.920342	0.968596	0.914751
0.798	0.890698	0.969925	0.918548	0.820896	0.964602	0.879834	0.920342	0.968596	0.914751
0.799	0.890698	0.969925	0.918548	0.820896	0.964602	0.879834	0.920342	0.968596	0.914751
0.8	0.890698	0.969925	0.918548	0.820896	0.964602	0.879834	0.920342	0.968596	0.914751
0.801	0.890698	0.969298	0.918548	0.81903	0.964602	0.879834	0.920342	0.968596	0.914751
0.802	0.893023	0.969298	0.918548	0.81903	0.964602	0.879834	0.920342	0.968596	0.914751
0.803	0.893023	0.969298	0.918548	0.81903	0.964602	0.879834	0.920342	0.968596	0.914751
0.804	0.893023	0.969298	0.918548	0.81903	0.964602	0.879834	0.92054	0.968596	0.914751
0.805	0.893023	0.969298	0.918548	0.81903	0.964602	0.879834	0.92054	0.968596	0.914751
0.806	0.893023	0.969298	0.918548	0.81903	0.964602	0.879834	0.920342	0.968596	0.914751
0.807	0.893023	0.969298	0.918548	0.820896	0.964602	0.879834	0.920342	0.968596	0.914751
0.808	0.893023	0.969298	0.918548	0.820896	0.964602	0.879834	0.920342	0.968596	0.914751
0.809	0.893023	0.969298	0.918548	0.820896	0.964602	0.879834	0.920342	0.968596	0.914751
0.81	0.893023	0.969298	0.918548	0.820896	0.964602	0.880295	0.920342	0.96798	0.914751
0.811	0.893023	0.969298	0.918548	0.820896	0.964602	0.880295	0.92054	0.96798	0.914751
0.812	0.893023	0.969298	0.918548	0.820896	0.964602	0.880295	0.92054	0.968596	0.914751
0.813	0.893023	0.969298	0.918548	0.820896	0.964602	0.880295	0.92054	0.968596	0.914751
0.814	0.893023	0.969298	0.918548	0.820896	0.964602	0.880295	0.92054	0.968596	0.914751
0.815	0.893023	0.969298	0.918548	0.820896	0.964602	0.880295	0.92054	0.968596	0.914751
0.816	0.893023	0.969298	0.918548	0.820896	0.964602	0.880295	0.92054	0.968596	0.914751
0.817	0.893023	0.969298	0.918548	0.820896	0.964602	0.880295	0.92054	0.968596	0.914751
0.818	0.893023	0.968672	0.918548	0.820896	0.964602	0.880295	0.920739	0.968596	0.914751
0.819	0.893023	0.968672	0.917742	0.820896	0.964602	0.880295	0.920739	0.968596	0.914751
0.82	0.893023	0.968045	0.917742	0.820896	0.964602	0.880295	0.920739	0.968596	0.914751
0.821	0.893023	0.968045	0.917742	0.820896	0.964602	0.880295	0.920739	0.968596	0.914751
0.822	0.893023	0.968045	0.917742	0.820896	0.964602	0.880295	0.920739	0.968596	0.914751
0.823	0.893023	0.968045	0.917742	0.820896	0.964602	0.880295	0.92054	0.968596	0.914751
0.824	0.893023	0.968045	0.917742	0.81903	0.964602	0.880295	0.92054	0.968596	0.914751
0.825	0.893023	0.968672	0.917742	0.81903	0.964602	0.880755	0.920739	0.968596	0.914751
0.826	0.893023	0.968672	0.917742	0.81903	0.964602	0.880755	0.920739	0.968596	0.914751
0.827	0.893023	0.968672	0.917742	0.81903	0.964602	0.880755	0.920739	0.968596	0.914751
0.828	0.893023	0.968672	0.917742	0.81903	0.964602	0.880755	0.920739	0.968596	0.914751
0.829	0.893023	0.968672	0.917742	0.81903	0.964602	0.880755	0.92054	0.968596	0.914751
0.83	0.893023	0.968672	0.917742	0.81903	0.964602	0.880295	0.92054	0.968596	0.914751
0.831	0.893023	0.968672	0.917742	0.81903	0.964602	0.880295	0.92054	0.968596	0.914751
0.832	0.893023	0.968672	0.917742	0.81903	0.964602	0.880295	0.92054	0.968596	0.914751
0.833	0.893023	0.968672	0.917742	0.817164	0.964602	0.880295	0.92054	0.968596	0.914751
0.834	0.893023	0.968672	0.917742	0.817164	0.964602	0.880295	0.92054	0.968596	0.914751
0.835	0.893023	0.968672	0.917742	0.817164	0.964602	0.880295	0.92054	0.968596	0.914751
0.836	0.893023	0.968045	0.917742	0.817164	0.966077	0.880295	0.92054	0.968596	0.914751
0.837	0.893023	0.968045	0.917742	0.817164	0.966077	0.880295	0.92054	0.968596	0.914751
0.838	0.893023	0.968045	0.917742	0.817164	0.966077	0.880295	0.920739	0.968596	0.914751
0.839	0.893023	0.968045	0.917742	0.817164	0.966077	0.880295	0.92054	0.968596	0.914751
0.84	0.893023	0.968672	0.917742	0.817164	0.966077	0.880295	0.920342	0.968596	0.914751
0.841	0.893023	0.968672	0.917742	0.817164	0.966077	0.879834	0.920342	0.968596	0.914751
0.842	0.893023	0.968672	0.917742	0.817164	0.966077	0.879834	0.920143	0.968596	0.914751
0.843	0.893023	0.968672	0.917742	0.817164	0.966077	0.879834	0.920342	0.968596	0.914751
0.844	0.893023	0.968672	0.917742	0.817164	0.966077	0.879834	0.920342	0.968596	0.914751
0.845	0.893023	0.968672	0.917742	0.817164	0.966077	0.879834	0.920342	0.968596	0.914751
0.846	0.893023	0.968045	0.917742	0.817164	0.966077	0.879834	0.920342	0.968596	0.914751
0.847	0.893023	0.968045	0.917742	0.817164	0.966077	0.879834	0.920342	0.968596	0.914751
0.848	0.893023	0.968045	0.917742	0.817164	0.966077	0.879834	0.920342	0.968596	0.914751
0.849	0.893023	0.968045	0.917742	0.817164	0.966077	0.879374	0.92054	0.968596	0.914751
0.85	0.893023	0.968045	0.917742	0.817164	0.966077	0.878913	0.92054	0.968596	0.914751
0.851	0.893023	0.968045	0.917742	0.817164	0.966077	0.878913	0.92054	0.968596	0.914751
0.852	0.893023	0.968045	0.917742	0.817164	0.966077	0.878913	0.92054	0.968596	0.914751
0.853	0.893023	0.968045	0.917742	0.817164	0.966077	0.878913	0.92054	0.968596	0.914751
0.854	0.893023	0.968045	0.917742	0.817164	0.966077	0.878913	0.92054	0.968596	0.914751
0.855	0.893023	0.968045	0.917742	0.817164	0.966077	0.878913	0.92054	0.968596	0.914751
0.856	0.893023	0.968045	0.917742	0.817164	0.966077	0.878913	0.92054	0.968596	0.914751
0.857	0.893023	0.968045	0.917742	0.817164	0.966077	0.878913	0.92054	0.96798	0.914751
0.858	0.893023	0.968045	0.917742	0.815299	0.966077	0.878913	0.920342	0.96798	0.914751
0.859	0.893023	0.968045	0.917742	0.815299	0.966077	0.878913	0.92054	0.96798	0.914751
0.86	0.893023	0.968045	0.917742	0.815299	0.966077	0.878913	0.92054	0.96798	0.914751
0.861	0.893023	0.968045	0.917742	0.815299	0.966077	0.878913	0.920739	0.96798	0.914751
0.862	0.893023	0.968045	0.917742	0.815299	0.966077	0.879374	0.920739	0.96798	0.914751
0.863	0.893023	0.968045	0.917742	0.815299	0.966077	0.879374	0.920739	0.96798	0.914751
0.864	0.893023	0.968045	0.917742	0.815299	0.966077	0.879374	0.920739	0.96798	0.914751
0.865	0.893023	0.968045	0.917742	0.815299	0.966077	0.879374	0.920739	0.96798	0.914751
0.866	0.893023	0.968045	0.917742	0.815299	0.966077	0.879374	0.920739	0.96798	0.914751
0.867	0.893023	0.968045	0.917742	0.815299	0.966077	0.879374	0.920739	0.96798	0.914751
0.868	0.893023	0.968045	0.917742	0.815299	0.966077	0.879374	0.920739	0.96798	0.914751
0.869	0.893023	0.968045	0.917742	0.815299	0.966077	0.879374	0.920938	0.96798	0.914751
0.87	0.893023	0.967419	0.917742	0.815299	0.966077	0.879374	0.920938	0.96798	0.914751
0.871	0.893023	0.966792	0.917742	0.815299	0.966077	0.879374	0.920739	0.96798	0.914751
0.872	0.893023	0.966792	0.917742	0.815299	0.966077	0.879374	0.920739	0.96798	0.914751
0.873	0.893023	0.966792	0.917742	0.815299	0.966077	0.879374	0.920739	0.96798	0.914751
0.874	0.893023	0.966792	0.917742	0.815299	0.966077	0.879834	0.920739	0.96798	0.914751
0.875	0.893023	0.966792	0.917742	0.815299	0.966077	0.879834	0.920739	0.96798	0.914751
0.876	0.893023	0.966792	0.917742	0.815299	0.966077	0.879834	0.92054	0.96798	0.914751
0.877	0.893023	0.966792	0.917742	0.815299	0.966077	0.880295	0.92054	0.96798	0.914751
0.878	0.893023	0.966792	0.917742	0.815299	0.966077	0.880295	0.92054	0.96798	0.914751
0.879	0.893023	0.966792	0.917742	0.815299	0.966077	0.880295	0.920739	0.96798	0.914751
0.88	0.893023	0.966792	0.917742	0.815299	0.966077	0.880295	0.92054	0.96798	0.914751
0.881	0.893023	0.966792	0.917742	0.815299	0.966077	0.880295	0.920342	0.96798	0.914751
0.882	0.893023	0.966792	0.917742	0.815299	0.966077	0.880295	0.920342	0.96798	0.914751
0.883	0.893023	0.966792	0.917742	0.815299	0.966077	0.880295	0.920342	0.96798	0.914751
0.884	0.893023	0.966792	0.917742	0.815299	0.966077	0.880295	0.920342	0.968596	0.914751
0.885	0.893023	0.966792	0.917742	0.815299	0.966077	0.880295	0.920342	0.968596	0.914751
0.886	0.893023	0.966165	0.917742	0.815299	0.966077	0.880295	0.920143	0.968596	0.914751
0.887	0.893023	0.966165	0.917742	0.815299	0.966077	0.880295	0.920143	0.968596	0.914751
0.888	0.893023	0.966165	0.917742	0.815299	0.966077	0.880295	0.920143	0.968596	0.914751
0.889	0.893023	0.966165	0.917742	0.815299	0.966077	0.880295	0.919746	0.968596	0.914751
0.89	0.893023	0.966165	0.917742	0.815299	0.966077	0.880295	0.919746	0.968596	0.914751
0.891	0.893023	0.966165	0.917742	0.815299	0.966077	0.880295	0.919746	0.968596	0.914751
0.892	0.893023	0.966165	0.917742	0.815299	0.966077	0.880295	0.919746	0.968596	0.914751
0.893	0.893023	0.966165	0.917742	0.815299	0.966077	0.880755	0.919746	0.968596	0.914751
0.894	0.893023	0.966165	0.917742	0.815299	0.966077	0.880755	0.919746	0.968596	0.914751
0.895	0.893023	0.966165	0.917742	0.813433	0.966077	0.880295	0.919746	0.968596	0.914751
0.896	0.893023	0.966165	0.917742	0.813433	0.966077	0.880295	0.919746	0.968596	0.914751
0.897	0.893023	0.966165	0.917742	0.813433	0.966077	0.880755	0.919746	0.968596	0.914751
0.898	0.893023	0.966165	0.917742	0.813433	0.966077	0.880295	0.919547	0.968596	0.914751
0.899	0.893023	0.966165	0.917742	0.813433	0.966077	0.880295	0.919746	0.968596	0.914751
0.9	0.893023	0.966165	0.917742	0.813433	0.966077	0.880295	0.919746	0.968596	0.914751
0.901	0.893023	0.966165	0.917742	0.813433	0.966077	0.880295	0.919746	0.968596	0.914751
0.902	0.893023	0.966165	0.917742	0.813433	0.966077	0.880295	0.919547	0.968596	0.914751
0.903	0.893023	0.966165	0.917742	0.813433	0.966077	0.880295	0.919547	0.968596	0.914751
0.904	0.893023	0.966165	0.917742	0.813433	0.966077	0.880755	0.919547	0.968596	0.914751
0.905	0.893023	0.966165	0.917742	0.813433	0.966077	0.881215	0.919547	0.968596	0.914751
0.906	0.893023	0.966165	0.917742	0.813433	0.966077	0.881215	0.919746	0.968596	0.914751
0.907	0.893023	0.966165	0.917742	0.813433	0.966077	0.881215	0.919746	0.968596	0.914751
0.908	0.893023	0.966165	0.917742	0.813433	0.966077	0.880755	0.919547	0.968596	0.914751
0.909	0.893023	0.966165	0.917742	0.813433	0.966077	0.880295	0.919547	0.968596	0.914751
0.91	0.893023	0.966165	0.917742	0.813433	0.966077	0.880295	0.919547	0.968596	0.914751
0.911	0.893023	0.966165	0.917742	0.813433	0.966077	0.880755	0.919348	0.968596	0.914751
0.912	0.893023	0.966165	0.917742	0.813433	0.966077	0.880755	0.919348	0.968596	0.914751
0.913	0.893023	0.966165	0.917742	0.811567	0.966077	0.880755	0.919348	0.968596	0.913793
0.914	0.893023	0.965539	0.917742	0.811567	0.966077	0.880755	0.919348	0.968596	0.913793
0.915	0.893023	0.965539	0.917742	0.809701	0.966077	0.881215	0.919348	0.968596	0.913793
0.916	0.893023	0.965539	0.917742	0.809701	0.966077	0.881215	0.91915	0.968596	0.914751
0.917	0.893023	0.965539	0.917742	0.809701	0.966077	0.881215	0.918951	0.968596	0.914751
0.918	0.893023	0.965539	0.918548	0.809701	0.966077	0.881215	0.918951	0.968596	0.914751
0.919	0.893023	0.965539	0.918548	0.809701	0.966077	0.881215	0.918951	0.968596	0.914751
0.92	0.893023	0.965539	0.918548	0.809701	0.966077	0.881215	0.918752	0.968596	0.914751
0.921	0.893023	0.965539	0.917742	0.809701	0.966077	0.881215	0.918554	0.968596	0.914751
0.922	0.893023	0.965539	0.917742	0.809701	0.966077	0.881215	0.918355	0.968596	0.914751
0.923	0.893023	0.965539	0.917742	0.809701	0.966077	0.881215	0.918355	0.968596	0.914751
0.924	0.893023	0.965539	0.917742	0.809701	0.966077	0.881215	0.918355	0.968596	0.914751
0.925	0.893023	0.965539	0.917742	0.809701	0.966077	0.881215	0.918355	0.968596	0.914751
0.926	0.893023	0.965539	0.917742	0.809701	0.966077	0.880755	0.918355	0.968596	0.914751
0.927	0.893023	0.965539	0.917742	0.807836	0.966077	0.880755	0.918355	0.968596	0.913793
0.928	0.893023	0.965539	0.917742	0.807836	0.966077	0.880755	0.918554	0.968596	0.913793
0.929	0.893023	0.965539	0.918548	0.807836	0.966077	0.880755	0.918554	0.968596	0.913793
0.93	0.893023	0.965539	0.918548	0.809701	0.966077	0.880295	0.918554	0.968596	0.913793
0.931	0.893023	0.965539	0.917742	0.809701	0.966077	0.880295	0.918355	0.968596	0.913793
0.932	0.893023	0.965539	0.917742	0.807836	0.966077	0.880295	0.918355	0.968596	0.913793
0.933	0.893023	0.965539	0.917742	0.807836	0.966077	0.879834	0.917958	0.968596	0.913793
0.934	0.893023	0.965539	0.917742	0.807836	0.966077	0.878913	0.917958	0.968596	0.913793
0.935	0.890698	0.965539	0.917742	0.807836	0.966077	0.879374	0.918157	0.968596	0.913793
0.936	0.890698	0.964912	0.917742	0.807836	0.966077	0.879374	0.918157	0.968596	0.913793
0.937	0.890698	0.964912	0.917742	0.80597	0.966077	0.879374	0.918157	0.968596	0.913793
0.938	0.890698	0.964912	0.917742	0.80597	0.966077	0.879374	0.917958	0.968596	0.913793
0.939	0.890698	0.964912	0.918548	0.80597	0.966077	0.879374	0.917958	0.968596	0.913793
0.94	0.890698	0.964912	0.918548	0.80597	0.966077	0.879374	0.917958	0.968596	0.914751
0.941	0.890698	0.964912	0.918548	0.80597	0.966077	0.879374	0.918157	0.968596	0.914751
0.942	0.890698	0.964912	0.919355	0.80597	0.966077	0.879374	0.918157	0.968596	0.914751
0.943	0.890698	0.964912	0.919355	0.804104	0.966077	0.879834	0.918157	0.968596	0.914751
0.944	0.888372	0.964286	0.919355	0.804104	0.966077	0.880295	0.918355	0.968596	0.914751
0.945	0.888372	0.964286	0.918548	0.804104	0.966077	0.880295	0.918355	0.968596	0.914751
0.946	0.888372	0.964286	0.918548	0.804104	0.966077	0.880295	0.917958	0.96798	0.914751
0.947	0.888372	0.964286	0.918548	0.804104	0.966077	0.880295	0.917958	0.96798	0.914751
0.948	0.888372	0.964286	0.916935	0.804104	0.966077	0.880295	0.917958	0.96798	0.914751
0.949	0.888372	0.963659	0.916935	0.804104	0.966077	0.880295	0.917759	0.96798	0.914751
0.95	0.888372	0.963659	0.916935	0.804104	0.966077	0.879834	0.917759	0.96798	0.914751
0.951	0.888372	0.963659	0.916129	0.804104	0.966077	0.879834	0.917958	0.96798	0.914751
0.952	0.888372	0.963659	0.916129	0.804104	0.966077	0.879834	0.917958	0.96798	0.914751
0.953	0.888372	0.963659	0.916129	0.802239	0.966077	0.878913	0.917958	0.96798	0.914751
0.954	0.888372	0.963659	0.916129	0.802239	0.966077	0.878913	0.917958	0.96798	0.914751
0.955	0.888372	0.963659	0.916129	0.800373	0.966077	0.878913	0.917759	0.96798	0.914751
0.956	0.888372	0.963659	0.916129	0.800373	0.966077	0.878913	0.917561	0.96798	0.914751
0.957	0.888372	0.963659	0.916129	0.800373	0.966077	0.878453	0.917759	0.96798	0.914751
0.958	0.888372	0.963659	0.915323	0.802239	0.966077	0.878453	0.917759	0.96798	0.914751
0.959	0.888372	0.963659	0.915323	0.802239	0.966077	0.877993	0.917759	0.96798	0.914751
0.96	0.888372	0.963033	0.915323	0.802239	0.966077	0.877532	0.917759	0.96798	0.914751
0.961	0.888372	0.963033	0.915323	0.800373	0.966077	0.877532	0.917759	0.96798	0.913793
0.962	0.888372	0.963033	0.915323	0.800373	0.966077	0.877532	0.917759	0.96798	0.913793
0.963	0.888372	0.963033	0.914516	0.800373	0.966077	0.877532	0.917958	0.96798	0.913793
0.964	0.888372	0.963033	0.914516	0.800373	0.966077	0.877532	0.917759	0.96798	0.913793
0.965	0.888372	0.963033	0.91371	0.800373	0.966077	0.877072	0.917561	0.96798	0.912835
0.966	0.888372	0.963033	0.91371	0.800373	0.966077	0.877072	0.917759	0.96798	0.912835
0.967	0.886047	0.963033	0.91371	0.800373	0.966077	0.877072	0.917759	0.96798	0.912835
0.968	0.886047	0.963033	0.914516	0.800373	0.966077	0.877072	0.917759	0.96798	0.912835
0.969	0.886047	0.963033	0.914516	0.802239	0.966077	0.876151	0.917958	0.96798	0.912835
0.97	0.886047	0.963033	0.914516	0.802239	0.967552	0.876151	0.917958	0.96798	0.911877
0.971	0.886047	0.963033	0.914516	0.800373	0.967552	0.876151	0.917958	0.96798	0.911877
0.972	0.886047	0.963659	0.91371	0.800373	0.967552	0.876611	0.917759	0.968596	0.911877
0.973	0.886047	0.963659	0.91371	0.800373	0.967552	0.876151	0.917561	0.968596	0.911877
0.974	0.886047	0.963659	0.912903	0.800373	0.967552	0.876151	0.917163	0.968596	0.911877
0.975	0.886047	0.963659	0.912903	0.800373	0.967552	0.876151	0.916766	0.968596	0.911877
0.976	0.886047	0.963659	0.912903	0.800373	0.967552	0.876151	0.916567	0.968596	0.911877
0.977	0.886047	0.963659	0.912903	0.796642	0.967552	0.875691	0.916369	0.968596	0.912835
0.978	0.886047	0.963659	0.912903	0.794776	0.967552	0.875691	0.91617	0.96798	0.912835
0.979	0.886047	0.963659	0.912903	0.794776	0.967552	0.87523	0.915971	0.96798	0.912835
0.98	0.886047	0.963659	0.912903	0.794776	0.967552	0.87523	0.91617	0.96798	0.912835
0.981	0.886047	0.963659	0.912097	0.794776	0.967552	0.87477	0.91617	0.96798	0.912835
0.982	0.886047	0.963659	0.912097	0.794776	0.967552	0.87477	0.916369	0.967365	0.912835
0.983	0.886047	0.963659	0.91129	0.794776	0.967552	0.874309	0.915971	0.967365	0.912835
0.984	0.886047	0.963033	0.909677	0.794776	0.967552	0.874309	0.915375	0.967365	0.912835
0.985	0.886047	0.962406	0.909677	0.794776	0.967552	0.873389	0.915375	0.967365	0.912835
0.986	0.886047	0.961779	0.908065	0.794776	0.967552	0.872007	0.914978	0.967365	0.912835
0.987	0.886047	0.961779	0.908871	0.79291	0.967552	0.872007	0.914779	0.967365	0.912835
0.988	0.886047	0.961779	0.908871	0.794776	0.967552	0.872007	0.914978	0.967365	0.913793
0.989	0.886047	0.961779	0.908871	0.79291	0.966077	0.870626	0.914382	0.967365	0.913793
0.99	0.886047	0.961779	0.908065	0.79291	0.966077	0.869245	0.913588	0.967365	0.913793
0.991	0.886047	0.961779	0.905645	0.785448	0.966077	0.868785	0.912793	0.967365	0.914751
0.992	0.886047	0.961153	0.905645	0.783582	0.966077	0.867864	0.912992	0.96798	0.913793
0.993	0.886047	0.961153	0.906452	0.783582	0.966077	0.867864	0.9118	0.968596	0.913793
0.994	0.886047	0.961153	0.905645	0.777985	0.966077	0.867403	0.911998	0.969212	0.912835
0.995	0.883721	0.960526	0.902419	0.774254	0.966077	0.866943	0.911601	0.969212	0.91092
0.996	0.883721	0.959273	0.899194	0.774254	0.964602	0.867403	0.911601	0.968596	0.91092
0.997	0.876744	0.958647	0.894355	0.770522	0.964602	0.866022	0.911402	0.966749	0.909004
0.998	0.869767	0.95802	0.887903	0.770522	0.964602	0.862339	0.909217	0.966749	0.908046
0.999	0.867442	0.952381	0.881452	0.764925	0.966077	0.857735	0.905046	0.962438	0.905172
1	0.688372	0.694862	0.609677	0.524254	0.747788	0.735267	0.821812	0.647167	0.791188
