# Supplementary material for: Deep Prior Framework: integrating functional specificity with general plausibility for targeted protein evolution
Source: Brief Bioinform. 2026 Jun 11;27(3):bbag279. doi: 10.1093/bib/bbag279 (PMC13256232; doi:10.1093/bib/bbag279)
Supplement: 4_compare_DMS_Hit_0_001_bbag279 [file 4_compare_dms_hit_0_001_bbag279.xlsx]

## Sheet: sheet1
	choose	DPF	ESM-650M	PROVEAN	PPH2_HumDiv	Grantham	BLOSUM62	PhD_SNP	PANTHER	SNPs&GO	SNAP2	SuSPect	NetDiseaseSNP	DeepSequence	SIFT	Envision
ADRB2	8	1	0	0	0.0128154	0	0	0	0	0	0	0	0	0	0.149533	0
Env	10	3	0	1	0.224908	0	1.64634	0	0	0	0	0	0.120482	1	1.23077	0
HA_H1	11	2	1	1	0.199852	0	4.32143	0	0	0	0	1	0	4	1.92982	0
HA_H3	11	4	8	3	3	1.89655	5.93043	1	3	0	1	0	1	5	4.06075	3
MAPK1	83	1	0	0	0	0	0	0	0	0	0	0	0	0	0	0
P53	118	1	0	0	0.0634409	0	0	0	0	0	0	0	0	0	0	0
beta-lactamase	5	1	0	0	0.0452034	0	0	0	0	0	0	0	0	0	0	0
