# Supplementary material for: Deep Prior Framework: integrating functional specificity with general plausibility for targeted protein evolution
Source: Brief Bioinform. 2026 Jun 11;27(3):bbag279. doi: 10.1093/bib/bbag279 (PMC13256232; doi:10.1093/bib/bbag279)
Supplement: 5_compare_DMS_ranking_0_001_bbag279 [file 5_compare_dms_ranking_0_001_bbag279.xlsx]

## Sheet: sheet1
	choose	DPF	ESM-650M	PROVEAN	PPH2_HumDiv	Grantham	BLOSUM62	PhD_SNP	PANTHER	SNPs&GO	SNAP2	SuSPect	NetDiseaseSNP	DeepSequence	SIFT	Envision
ADRB2	8	1	4	4	3	4	4	4	4	4	4	4	4	4	2	4
Env	10	1	8	4	6	8	2	8	8	8	8	8	7	4	3	8
HA_H1	11	3	5	5	8	9	1	9	9	9	9	5	9	2	4	9
HA_H3	11	5	1	6	6	10	2	11	6	14	11	14	11	3	4	6
MAPK1	83	1	2	2	2	2	2	2	2	2	2	2	2	2	2	2
P53	118	1	3	3	2	3	3	3	3	3	3	3	3	3	3	3
beta-lactamase	5	1	3	3	2	3	3	3	3	3	3	3	3	3	3	3
